# Supplementary material for: Poly[bis­[μ2-1,4-bis­(1H-imidazol-1-yl)butane]­dichloridonickel(II)]
Source: Acta Crystallogr Sect E Struct Rep Online. 2011 Oct 29;67(Pt 11):m1633. doi: 10.1107/S1600536811044448 (PMC3247550; doi:10.1107/S1600536811044448)
Supplement: Supplementary file 2 [file e-67-m1633-Isup2.hkl]

# 
# h,k,l, Fc-squared, Fo-squared, sigma(Fo-squared) and status flag 
# 
data_I
_shelx_title ' s1 in P2(1)/n' 
_shelx_refln_list_code          4 
_shelx_F_calc_maximum      148.94 
_exptl_crystal_F_000       532.00 
_reflns_d_resolution_high  0.7701 
 
loop_ 
 _symmetry_equiv_pos_as_xyz 
 'x, y, z' 
 '-x+1/2, y+1/2, -z+1/2' 
 '-x, -y, -z' 
 'x-1/2, -y-1/2, z-1/2' 
 
_cell_length_a     7.4572 
_cell_length_b    18.2966 
_cell_length_c     8.7321 
_cell_angle_alpha  90.000 
_cell_angle_beta  113.597 
_cell_angle_gamma  90.000 
 
_shelx_F_squared_multiplier     1.000 
 
loop_ 
 _refln_index_h 
 _refln_index_k 
 _refln_index_l 
 _refln_F_squared_calc 
 _refln_F_squared_meas 
 _refln_F_squared_sigma 
 _refln_observed_status 
   2   0   0      467.64      520.95     11.24 o 
   4   0   0     1441.76     1341.62     60.55 o 
   6   0   0      599.10      582.95     26.77 o 
   8   0   0        5.80       -1.46      6.69 o 
   1   1   0     1130.35     1233.53     25.74 o 
   2   1   0      433.42      412.08      9.89 o 
   3   1   0       23.06       38.68      1.92 o 
   4   1   0     1801.10     1840.54     32.25 o 
   5   1   0     3600.77     3589.95    100.81 o 
   6   1   0        9.22        7.74      4.14 o 
   7   1   0       18.39       16.68      5.47 o 
   8   1   0        0.09       -3.35      7.32 o 
   1   2   0     1125.09     1025.08     17.16 o 
   2   2   0       39.63       42.42      1.35 o 
   3   2   0        4.93        8.68      1.32 o 
   4   2   0     2136.90     2304.25     44.80 o 
   5   2   0       13.82       20.67      3.00 o 
   6   2   0     1558.62     1551.20     35.82 o 
   7   2   0        4.35       -1.88     10.46 o 
   8   2   0      137.48      117.13     26.36 o 
   1   3   0     3949.09     4143.20     79.96 o 
   2   3   0      561.56      534.68     10.11 o 
   3   3   0      407.66      478.72      6.36 o 
   4   3   0     1217.84     1194.30     24.39 o 
   5   3   0     3893.61     4007.02    113.85 o 
   6   3   0     1983.62     2066.79    256.47 o 
   7   3   0      127.24      119.36      7.22 o 
   8   3   0       48.41       98.66     36.07 o 
   0   4   0     2052.63     1985.13     47.03 o 
   1   4   0    16152.70    16549.64    495.14 o 
   2   4   0      901.18      844.72     22.49 o 
   3   4   0      150.33      167.92      5.24 o 
   4   4   0     1853.29     1988.80    113.92 o 
   5   4   0       36.22       35.02      2.92 o 
   6   4   0      287.41      283.22      8.12 o 
   7   4   0        4.89       11.54      6.58 o 
   8   4   0        7.55        4.30      4.50 o 
   1   5   0     7328.36     7471.47    175.56 o 
   2   5   0        5.22        8.36      1.64 o 
   3   5   0     1880.98     1984.76     35.84 o 
   4   5   0     1150.59     1172.65     18.74 o 
   5   5   0     2443.86     2429.25     45.43 o 
   6   5   0      484.89      493.92     36.94 o 
   7   5   0       24.31       21.91      3.88 o 
   8   5   0        2.85        0.69      5.12 o 
   0   6   0       78.08       66.63      3.84 o 
   1   6   0     7243.38     7428.51    176.29 o 
   2   6   0      766.13      763.92     14.30 o 
   3   6   0      671.44      698.31     14.02 o 
   4   6   0     1149.17     1067.75     20.09 o 
   5   6   0       17.17       17.49      3.19 o 
   6   6   0      284.73      313.75     11.61 o 
   7   6   0      192.66      193.25      6.59 o 
   8   6   0      111.72      121.35     10.07 o 
   1   7   0     5076.70     5131.76    111.71 o 
   2   7   0     2533.18     2565.33     49.38 o 
   3   7   0     3290.78     3529.09     86.72 o 
   4   7   0     1402.06     1364.08     25.31 o 
   5   7   0       34.55       30.81      2.78 o 
   6   7   0       54.32       67.29      4.09 o 
   7   7   0      567.22      563.11     19.91 o 
   8   7   0       28.90       32.84      3.68 o 
   0   8   0      821.01      942.06     22.63 o 
   1   8   0     4560.21     4798.76    102.94 o 
   2   8   0     1631.85     1559.76     27.37 o 
   3   8   0     1132.10     1118.66     26.26 o 
   4   8   0      748.81      739.77     14.37 o 
   5   8   0       70.63      116.99     11.87 o 
   6   8   0      920.78      901.52     18.65 o 
   7   8   0      202.90      208.81     12.02 o 
   8   8   0      104.83      104.36      5.93 o 
   1   9   0      727.36      668.22     12.75 o 
   2   9   0      805.36      849.29     15.98 o 
   3   9   0     1657.22     1569.14     31.54 o 
   4   9   0      453.77      491.07     12.35 o 
   5   9   0        7.64       10.84      1.57 o 
   6   9   0      110.94      130.80     19.21 o 
   7   9   0      812.81      782.94     18.21 o 
   8   9   0       39.51       63.68     24.99 o 
   0  10   0     1473.15     1666.83     43.25 o 
   1  10   0      130.73      124.30      4.69 o 
   2  10   0     2853.39     2838.07     58.08 o 
   3  10   0       53.73       44.49      3.87 o 
   4  10   0      191.12      185.89      6.74 o 
   5  10   0       48.18       50.31      2.75 o 
   6  10   0      457.61      462.47     12.80 o 
   7  10   0       22.33       21.75      4.98 o 
   8  10   0      560.78      566.77     18.10 o 
   1  11   0       84.02       79.20      4.43 o 
   2  11   0      243.50      246.64      7.72 o 
   3  11   0     2914.87     2853.08     62.91 o 
   4  11   0      179.37      171.26      6.68 o 
   5  11   0       48.54       41.12      2.18 o 
   6  11   0       14.94       17.82      4.79 o 
   7  11   0      520.01      549.90     15.61 o 
   0  12   0        2.18        3.34      5.60 o 
   1  12   0      650.39      687.20     17.55 o 
   2  12   0     4397.50     4478.39    103.77 o 
   3  12   0       48.02       43.03      4.67 o 
   4  12   0      296.33      287.85      9.01 o 
   5  12   0        6.33        4.71      1.56 o 
   6  12   0      100.66      102.09      6.08 o 
   7  12   0       34.52       49.10      9.77 o 
   1  13   0      225.92      230.08      7.82 o 
   2  13   0        2.60        1.68      3.58 o 
   3  13   0      795.81      767.88     18.17 o 
   4  13   0       33.02       40.96      6.58 o 
   5  13   0       57.66       63.90      3.92 o 
   6  13   0       22.63       20.62      4.12 o 
   7  13   0      231.96      232.63     11.19 o 
   0  14   0       37.28       38.51      5.75 o 
   1  14   0       80.19       74.31      6.30 o 
   2  14   0     3110.12     3007.08     66.43 o 
   3  14   0       10.27        8.65      3.10 o 
   4  14   0      274.38      269.04      9.68 o 
   5  14   0       64.73       67.36      3.84 o 
   6  14   0       11.89       13.22      4.60 o 
   7  14   0        0.09       -1.15      4.73 o 
   1  15   0       60.02       52.39      4.61 o 
   2  15   0      896.72      845.00     20.02 o 
   3  15   0     1595.25     1563.44     37.95 o 
   4  15   0      223.33      228.84     10.46 o 
   5  15   0      152.68      144.05      5.24 o 
   6  15   0      138.94      147.41      8.71 o 
   0  16   0        1.66        1.87      3.69 o 
   1  16   0        0.77        5.57      3.78 o 
   2  16   0      344.78      348.21     12.81 o 
   3  16   0       41.92       34.51      5.96 o 
   4  16   0      118.58       97.33     10.77 o 
   5  16   0       17.02       15.14      3.64 o 
   6  16   0      103.49      103.56      7.45 o 
   1  17   0      268.43      275.25     10.22 o 
   2  17   0       34.75       30.45      5.18 o 
   3  17   0     1112.75     1073.54     25.29 o 
   4  17   0      216.55      209.44      7.66 o 
   5  17   0       47.00       53.51      4.97 o 
   6  17   0       32.92       32.06      6.13 o 
   0  18   0      891.89      843.01     28.54 o 
   1  18   0      277.94      256.82     11.69 o 
   2  18   0      139.11      126.17     21.95 o 
   3  18   0      113.81      108.30      7.20 o 
   4  18   0      206.11      219.02      8.66 o 
   5  18   0        0.24       -1.30      3.23 o 
   1  19   0      748.59      730.71     20.52 o 
   2  19   0      116.22      123.42      7.46 o 
   3  19   0       94.01       84.49      8.27 o 
   4  19   0        0.22       -0.15      2.80 o 
   5  19   0      107.86      101.37      9.70 o 
   0  20   0       84.40      126.97     10.77 o 
   1  20   0      236.66      240.71     10.45 o 
   2  20   0      127.60      105.03     12.73 o 
   3  20   0       27.53       32.36      4.78 o 
   4  20   0      104.33      106.05      6.28 o 
   1  21   0      107.81       93.75     11.62 o 
   2  21   0       39.52       47.89      5.02 o 
   3  21   0       21.72       25.06      5.16 o 
   4  21   0       19.46       15.41      4.85 o 
   0  22   0      483.81      491.45     23.62 o 
   1  22   0       17.07       31.10      5.05 o 
   2  22   0       63.36       63.27      6.90 o 
   3  22   0        0.78        0.01      2.93 o 
   1  23   0      135.55      139.50      8.90 o 
   2  23   0       11.74       11.16      4.87 o 
  -9   0   1      887.99      884.36     47.06 o 
  -7   0   1       16.56       16.11     11.71 o 
  -5   0   1     2695.58     2508.12     97.47 o 
  -3   0   1      972.05      809.92     15.66 o 
  -1   0   1     8731.89     8542.25    281.94 o 
   1   0   1     5105.25     5429.96    177.37 o 
   3   0   1       78.52       78.67      2.03 o 
   5   0   1     2486.77     2515.65    104.17 o 
  -9   1   1        0.06        0.96      5.21 o 
  -8   1   1       24.14       22.28     12.13 o 
  -7   1   1        0.94        1.26      6.21 o 
  -6   1   1     1391.05     1308.24     44.59 o 
  -5   1   1     1301.66     1230.66     29.87 o 
  -4   1   1      747.47      641.44     13.11 o 
  -3   1   1      470.13      486.04      6.14 o 
  -2   1   1        3.49        8.16      1.01 o 
  -1   1   1      469.59      432.60      6.81 o 
   1   1   1      174.98      155.93      2.50 o 
   2   1   1     2943.19     3081.48     59.63 o 
   3   1   1       52.08       69.37      4.44 o 
   4   1   1        5.87        6.69      0.98 o 
   5   1   1       31.05       36.25      3.57 o 
   6   1   1      977.82     1072.24    120.58 o 
   7   1   1        6.44      406.20     27.19 o 
   8   1   1       59.42       59.82     12.97 o 
  -9   2   1      314.97      306.33     18.60 o 
  -8   2   1       65.68       52.58      6.45 o 
  -7   2   1       22.68       34.97      7.01 o 
  -6   2   1       21.53       32.11      3.79 o 
  -5   2   1     2647.06     2798.28    100.40 o 
  -4   2   1      693.89      765.63     18.17 o 
  -3   2   1     2823.72     2982.45     48.25 o 
  -2   2   1        6.44        2.89      1.01 o 
  -1   2   1     9012.74     8652.39    166.93 o 
   0   2   1       24.11       16.45      0.72 o 
   1   2   1     8251.57     8636.52    204.30 o 
   2   2   1       59.38       45.57      3.20 o 
   3   2   1      308.22      284.40      6.83 o 
   4   2   1      306.30      333.55      6.27 o 
   5   2   1       71.19       57.51      2.99 o 
   6   2   1      314.62      320.53      8.81 o 
   7   2   1     1135.83     1032.87     48.53 o 
  -9   3   1       54.65      203.14     37.21 o 
  -8   3   1      276.76      394.96     77.12 o 
  -7   3   1       66.40       55.60      3.10 o 
  -6   3   1       80.45       91.00      4.16 o 
  -5   3   1        0.08        1.12      1.13 o 
  -4   3   1     4875.80     5142.19     91.30 o 
  -3   3   1     1610.23     1619.12     27.46 o 
  -2   3   1        7.24       11.88      1.33 o 
  -1   3   1     2223.07     2203.60     30.45 o 
   0   3   1     1879.99     1893.97     24.38 o 
   1   3   1     3594.33     3650.72     70.11 o 
   2   3   1     2260.85     2080.27     44.30 o 
   3   3   1     1197.52     1297.99     27.29 o 
   4   3   1     1457.18     1555.80     28.60 o 
   5   3   1       52.53       57.21     11.96 o 
   6   3   1     1183.80     1099.40     51.52 o 
   7   3   1       12.02       75.85     85.13 o 
   8   3   1       58.01       53.13     15.06 o 
  -9   4   1      296.86      276.62     14.13 o 
  -8   4   1      299.11      301.29     49.67 o 
  -7   4   1       60.68       76.95      5.25 o 
  -6   4   1      858.30      845.95     21.72 o 
  -5   4   1     2711.21     2860.89     54.99 o 
  -4   4   1       85.35       79.47      2.04 o 
  -3   4   1       15.45       10.88      1.52 o 
  -2   4   1      334.78      286.38      5.03 o 
  -1   4   1       98.09      113.27      2.98 o 
   0   4   1     2116.76     2025.01     30.95 o 
   1   4   1      772.26      685.86     10.36 o 
   2   4   1      926.81      906.65     13.64 o 
   3   4   1     1249.63     1380.52     29.52 o 
   4   4   1       96.88      100.42      3.55 o 
   5   4   1      973.28      994.81     20.68 o 
   6   4   1       16.15        7.48      2.87 o 
   7   4   1      630.21      613.07     13.97 o 
   8   4   1       23.54       15.94      7.02 o 
  -8   5   1      160.10      171.77     13.19 o 
  -7   5   1      237.67      223.74     12.39 o 
  -6   5   1      562.48      562.56     13.73 o 
  -5   5   1       67.09       63.54      2.54 o 
  -4   5   1     2947.48     3083.19     63.68 o 
  -3   5   1       21.85       25.06      1.93 o 
  -2   5   1     1683.30     1749.38     25.72 o 
  -1   5   1      864.16      841.57     11.94 o 
   0   5   1     7171.59     7098.83    148.59 o 
   1   5   1       24.46       21.74      1.50 o 
   2   5   1     1852.58     1941.71     32.91 o 
   3   5   1     1201.64     1467.84    102.80 o 
   4   5   1      911.26      920.36     18.94 o 
   5   5   1       93.97       98.23      4.12 o 
   6   5   1      346.11      387.93     17.82 o 
   7   5   1       15.99       17.21      4.70 o 
   8   5   1      293.60      292.74     17.06 o 
  -8   6   1      180.98      196.05     13.45 o 
  -7   6   1       33.23       29.07      3.23 o 
  -6   6   1      275.54      269.56      7.74 o 
  -5   6   1      946.43      946.58     16.93 o 
  -4   6   1      150.99      164.74      5.12 o 
  -3   6   1     4121.02     4100.90     76.21 o 
  -2   6   1      208.74      209.40      4.12 o 
  -1   6   1        4.67        7.56      2.02 o 
   0   6   1      129.44      117.55      2.95 o 
   1   6   1     2540.83     2537.17     42.10 o 
   2   6   1      518.22      547.95      9.36 o 
   3   6   1      580.87      551.39     13.29 o 
   4   6   1        6.99       12.49      3.71 o 
   5   6   1      625.39      651.78     23.37 o 
   6   6   1      197.91      190.42     12.26 o 
   7   6   1        2.61        2.63      2.02 o 
   8   6   1       91.01      203.71     37.26 o 
  -8   7   1      268.14      252.24      9.03 o 
  -7   7   1       17.75       17.48      4.31 o 
  -6   7   1       43.27       68.18      5.70 o 
  -5   7   1        6.32        7.67      1.75 o 
  -4   7   1     1905.05     2000.39     39.35 o 
  -3   7   1      715.79      676.06     12.47 o 
  -2   7   1     3537.03     3409.66     59.21 o 
  -1   7   1     1407.14     1399.29     21.05 o 
   0   7   1     4461.04     4230.02     77.99 o 
   1   7   1      421.73      469.12      7.73 o 
   2   7   1     2564.53     2611.28     49.02 o 
   3   7   1       24.70       10.28      1.64 o 
   4   7   1      529.65      519.85     24.58 o 
   5   7   1      489.08      518.27     35.72 o 
   6   7   1      718.51      715.95     17.67 o 
   7   7   1      212.22      202.93      8.46 o 
   8   7   1      163.50      153.77     11.68 o 
  -8   8   1       59.47       85.65     14.91 o 
  -7   8   1      915.05      861.47     18.58 o 
  -6   8   1      471.73      474.59     17.98 o 
  -5   8   1      256.30      259.94      7.91 o 
  -4   8   1      895.49      886.26     17.14 o 
  -3   8   1      199.04      206.09      5.18 o 
  -2   8   1       86.59      110.49      4.10 o 
  -1   8   1      972.84      929.48     15.10 o 
   0   8   1      111.28      123.44      4.03 o 
   1   8   1     2022.41     2116.10     39.33 o 
   2   8   1        7.43        5.24      1.60 o 
   3   8   1     1239.44     1194.58     21.19 o 
   4   8   1      568.48      571.61     26.92 o 
   5   8   1      496.09      519.64     10.98 o 
   6   8   1       39.86       46.06      4.92 o 
   7   8   1       56.70       61.21      5.59 o 
  -8   9   1      397.15      368.43     11.77 o 
  -7   9   1       23.63       26.66      5.53 o 
  -6   9   1      524.28      598.15     27.03 o 
  -5   9   1       49.99       45.17      4.12 o 
  -4   9   1      704.44      720.07     15.56 o 
  -3   9   1      277.96      242.04      5.51 o 
  -2   9   1     1297.83     1244.37     19.49 o 
  -1   9   1      722.55      684.20     15.54 o 
   0   9   1      987.71      998.02     19.15 o 
   1   9   1      426.20      459.51      9.50 o 
   2   9   1        6.76        5.72      1.61 o 
   3   9   1      507.19      520.81     10.19 o 
   4   9   1      591.05      643.67     14.84 o 
   5   9   1      336.94      367.60     34.54 o 
   6   9   1      636.45      638.73     15.90 o 
   7   9   1        9.11       11.21      3.55 o 
  -8  10   1       66.44      106.42     26.06 o 
  -7  10   1     1051.49     1062.17     26.34 o 
  -6  10   1      314.40      320.95      7.43 o 
  -5  10   1       19.18       19.89      3.48 o 
  -4  10   1       43.40       45.34      3.52 o 
  -3  10   1      860.00      824.20     13.89 o 
  -2  10   1      161.25      168.27      5.16 o 
  -1  10   1     1462.49     1320.38     27.25 o 
   0  10   1     1645.58     1439.94     27.33 o 
   1  10   1     1065.10     1011.37     20.40 o 
   2  10   1      251.95      224.16      5.10 o 
   3  10   1      858.85      859.61     16.65 o 
   4  10   1      136.63      134.86      5.09 o 
   5  10   1     1428.03     1350.99     29.23 o 
   6  10   1       26.65       25.89      5.34 o 
   7  10   1       76.66       92.69      6.81 o 
  -8  11   1      317.25      315.57     10.33 o 
  -7  11   1       19.38       15.43      4.75 o 
  -6  11   1      368.99      382.34     13.69 o 
  -5  11   1      922.90      909.38     18.89 o 
  -4  11   1        5.82        9.47      2.36 o 
  -3  11   1      162.65      158.76      5.47 o 
  -2  11   1     2072.39     2010.96     34.97 o 
  -1  11   1        7.04       11.94      2.42 o 
   0  11   1      290.47      280.28      8.46 o 
   1  11   1      283.07      241.22      7.21 o 
   2  11   1      948.44      921.39     15.68 o 
   3  11   1      139.72      142.85      6.02 o 
   4  11   1      251.39      253.36      7.31 o 
   5  11   1       15.90       19.21      3.02 o 
   6  11   1       70.67       80.39      6.05 o 
   7  11   1        3.76        3.48      4.38 o 
  -7  12   1      675.52      658.40     15.77 o 
  -6  12   1       23.06       26.73      4.51 o 
  -5  12   1        1.81       -0.33      2.23 o 
  -4  12   1      231.50      229.27      6.37 o 
  -3  12   1     2579.16     2589.79     50.64 o 
  -2  12   1        4.42        4.83      2.66 o 
  -1  12   1     2974.54     2890.80    118.84 o 
   0  12   1      343.02      351.69      9.20 o 
   1  12   1     1880.82     1838.26     37.73 o 
   2  12   1       98.67      112.84      5.60 o 
   3  12   1      741.52      781.37     15.61 o 
   4  12   1       31.49       24.51      3.78 o 
   5  12   1      182.76      218.80      7.24 o 
   6  12   1        1.06        0.42      3.03 o 
   7  12   1       46.76       35.18      5.39 o 
  -7  13   1       45.28       48.54      6.67 o 
  -6  13   1      202.55      204.10      9.67 o 
  -5  13   1      154.27      163.65      8.90 o 
  -4  13   1      416.17      418.61      9.90 o 
  -3  13   1      660.84      620.66     12.53 o 
  -2  13   1     2067.12     2041.78     37.71 o 
  -1  13   1       29.24       41.02      4.05 o 
   0  13   1       15.15       14.23      2.77 o 
   1  13   1       80.07       64.33      7.25 o 
   2  13   1      136.63      168.13      5.40 o 
   3  13   1      647.16      620.81     14.83 o 
   4  13   1     1483.08     1513.47     31.97 o 
   5  13   1       22.99       27.34      2.22 o 
   6  13   1        4.06        4.77      3.09 o 
   7  13   1       22.82       32.75     10.62 o 
  -7  14   1      751.92      770.53     22.07 o 
  -6  14   1      141.47      154.91      8.70 o 
  -5  14   1       73.30       74.71      5.74 o 
  -4  14   1       11.83       10.97      3.32 o 
  -3  14   1      164.17      165.62      6.36 o 
  -2  14   1      107.23      107.29      5.24 o 
  -1  14   1      924.22      909.53     17.12 o 
   0  14   1       57.38       59.95      4.43 o 
   1  14   1        1.90        5.81      2.61 o 
   2  14   1        1.47        1.66      2.07 o 
   3  14   1     1695.29     1626.81     32.42 o 
   4  14   1       16.39       15.00      2.77 o 
   5  14   1      195.88      197.76      5.76 o 
   6  14   1       58.37       53.36      5.55 o 
  -7  15   1       30.70       41.60      8.30 o 
  -6  15   1      351.64      314.95     10.87 o 
  -5  15   1       15.89       13.60      3.69 o 
  -4  15   1       40.47       41.75      4.70 o 
  -3  15   1       76.69       71.62      5.18 o 
  -2  15   1      738.81      730.89     15.77 o 
  -1  15   1        8.05        4.33      2.72 o 
   0  15   1       29.13       33.91      3.48 o 
   1  15   1       18.68       17.46      3.44 o 
   2  15   1      657.20      625.06     14.63 o 
   3  15   1      111.82      104.18      5.28 o 
   4  15   1     1081.93     1061.25     24.04 o 
   5  15   1       39.61       44.37      6.22 o 
   6  15   1       11.43       10.04      4.49 o 
  -6  16   1      118.56      118.80      8.18 o 
  -5  16   1       23.26       23.90      5.11 o 
  -4  16   1      151.48      151.54      6.95 o 
  -3  16   1     1480.92     1469.91     30.47 o 
  -2  16   1        1.39        1.23      2.65 o 
  -1  16   1      494.10      490.01     11.78 o 
   0  16   1       40.33       43.09      4.19 o 
   1  16   1       29.07       29.71      3.77 o 
   2  16   1      121.67      103.54      6.00 o 
   3  16   1      657.98      650.11     15.24 o 
   4  16   1        2.89        3.49      2.48 o 
   5  16   1       69.29       69.08      7.74 o 
   6  16   1       46.34       49.86      9.26 o 
  -6  17   1      563.47      567.99     18.40 o 
  -5  17   1       46.93       61.65      6.34 o 
  -4  17   1        2.00        1.57      2.74 o 
  -3  17   1      111.40      101.26      7.90 o 
  -2  17   1     1296.52     1260.78     25.36 o 
  -1  17   1       26.24       25.29      4.56 o 
   0  17   1      460.70      494.60     12.30 o 
   1  17   1        0.06        1.69      2.68 o 
   2  17   1      855.73      828.88     17.53 o 
   3  17   1      139.07      140.46      8.27 o 
   4  17   1      288.11      294.10      8.49 o 
   5  17   1        9.41        6.87      4.52 o 
  -6  18   1      146.64      154.24     10.13 o 
  -5  18   1      132.42      137.13      8.49 o 
  -4  18   1        8.08        7.67      4.20 o 
  -3  18   1       63.84       79.44      6.84 o 
  -2  18   1       66.64       59.13      5.54 o 
  -1  18   1      530.82      561.85     16.49 o 
   0  18   1       62.80       73.13      6.17 o 
   1  18   1        3.42        6.53      3.68 o 
   2  18   1       37.98       46.89      5.82 o 
   3  18   1      359.39      377.63     11.74 o 
   4  18   1        0.65        2.10      2.49 o 
   5  18   1       80.78       80.80      7.66 o 
  -5  19   1       61.25       65.74      6.80 o 
  -4  19   1       25.81       32.26      4.95 o 
  -3  19   1      100.62      125.25     11.46 o 
  -2  19   1      543.97      527.56     13.71 o 
  -1  19   1      103.78      122.31      6.60 o 
   0  19   1      403.93      425.39     13.02 o 
   1  19   1        2.96        6.05      3.37 o 
   2  19   1      134.26      141.56      6.87 o 
   3  19   1        2.12        0.80      2.71 o 
   4  19   1      254.34      251.33      9.52 o 
  -5  20   1      168.22      137.21     12.82 o 
  -4  20   1       98.16       91.27      7.47 o 
  -3  20   1       79.82       70.89      7.13 o 
  -2  20   1       21.79       20.92      4.98 o 
  -1  20   1      399.55      375.42     12.74 o 
   0  20   1       34.38       33.98      4.58 o 
   1  20   1      103.12      102.68      6.35 o 
   2  20   1      231.90      233.49     11.60 o 
   3  20   1      150.32      133.43      7.14 o 
   4  20   1        1.33        3.01      4.05 o 
  -4  21   1       27.44       16.76      5.87 o 
  -3  21   1       87.87       94.49     10.12 o 
  -2  21   1       93.86       94.61      7.90 o 
  -1  21   1       52.96       66.85      6.92 o 
   0  21   1      139.64      137.21      8.57 o 
   1  21   1       19.61       13.89      4.72 o 
   2  21   1      188.66      213.59     10.11 o 
   3  21   1        5.23        7.70      4.05 o 
  -3  22   1       41.74       35.70      6.00 o 
  -2  22   1        0.61        0.16      2.88 o 
  -1  22   1      155.06      167.69      9.91 o 
   0  22   1       71.75       80.79      8.40 o 
   1  22   1      226.47      245.31     11.78 o 
   2  22   1      126.53      116.12     12.43 o 
  -2  23   1       34.79       32.15      6.03 o 
  -1  23   1       47.38       57.70      7.38 o 
   0  23   1       81.11       92.59      7.78 o 
   1  23   1        3.84        5.68      5.14 o 
  -8   0   2      688.76      696.53     33.89 o 
  -6   0   2      216.24      241.24      8.33 o 
  -4   0   2     5003.39     4731.06    147.15 o 
  -2   0   2     2109.46     2221.03     50.78 o 
   0   0   2     4493.21     4608.87    129.55 o 
   2   0   2     8137.14     8073.60    279.95 o 
   4   0   2      473.10      463.52     47.69 o 
  -9   1   2      548.62      549.83     23.01 o 
  -8   1   2       35.68       31.43      8.76 o 
  -7   1   2      400.60      410.91     14.35 o 
  -6   1   2        1.91        0.27      1.16 o 
  -5   1   2       23.96       16.39      1.58 o 
  -4   1   2        3.95        8.07      1.06 o 
  -3   1   2     8925.66     9484.35    195.31 o 
  -2   1   2     1013.03     1053.00     15.45 o 
  -1   1   2     1705.99     1541.82     24.62 o 
   0   1   2    22184.58    22320.95    655.53 o 
   1   1   2     2344.92     2360.65     41.62 o 
   2   1   2        3.41        3.82      1.80 o 
   3   1   2     1573.87     1520.60     30.86 o 
   4   1   2        0.74        0.25      1.09 o 
   5   1   2       21.70       15.98      1.39 o 
   7   1   2     1034.69      984.13     50.62 o 
  -9   2   2        2.63      282.66     75.56 o 
  -8   2   2     1039.22     1032.55     36.03 o 
  -7   2   2      296.65      304.96      9.87 o 
  -6   2   2       22.43       26.70      3.01 o 
  -5   2   2        2.01        2.89      1.11 o 
  -4   2   2     1746.87     1681.36     21.33 o 
  -3   2   2       50.25       49.48      1.62 o 
  -2   2   2      553.77      624.21      7.97 o 
  -1   2   2     5562.81     5586.68    104.33 o 
   0   2   2       17.87       10.58      0.98 o 
   1   2   2     2418.74     2490.27     43.78 o 
   2   2   2     7389.47     7820.30    188.55 o 
   3   2   2      115.20      159.49     16.88 o 
   4   2   2      141.87      157.49      7.59 o 
   5   2   2        2.37        5.18      2.06 o 
   6   2   2     1783.15     1324.57    165.02 o 
   7   2   2        1.26      335.30     26.98 o 
  -9   3   2      528.78      502.74     17.59 o 
  -8   3   2       18.96      264.60     54.08 o 
  -7   3   2      492.25      497.88     13.22 o 
  -6   3   2      537.43      491.67     14.78 o 
  -5   3   2      645.90      709.76     11.31 o 
  -4   3   2      615.25      641.18      9.48 o 
  -3   3   2     4030.05     4025.82     70.99 o 
  -2   3   2     1572.84     1539.36     19.83 o 
  -1   3   2     4489.60     4490.43     73.20 o 
   0   3   2     1535.00     1574.73     22.02 o 
   1   3   2     8790.52     9765.17    220.26 o 
   2   3   2        1.84        2.33      1.02 o 
   3   3   2     1017.26      973.77     22.00 o 
   4   3   2       22.43       92.64     32.39 o 
   5   3   2      126.18      145.16      6.01 o 
   6   3   2      319.54      316.18      9.10 o 
  -9   4   2       17.56       45.02     31.12 o 
  -8   4   2      389.94      401.94     10.70 o 
  -7   4   2       53.09       61.79      6.73 o 
  -6   4   2      552.52      567.06      9.28 o 
  -5   4   2      196.84      165.88      3.60 o 
  -4   4   2     2123.48     2120.61     39.12 o 
  -3   4   2      594.03      605.95      7.87 o 
  -2   4   2     4993.10     5038.05     93.72 o 
  -1   4   2     1331.67     1305.18     17.04 o 
   0   4   2      772.90      780.60     10.04 o 
   1   4   2     2003.23     1961.45     29.78 o 
   2   4   2     3547.49     3632.51     72.07 o 
   3   4   2     3703.72     3490.85     86.38 o 
   4   4   2      456.58      457.18     15.69 o 
   5   4   2       14.35       15.78      2.37 o 
   6   4   2      121.97      332.09     17.83 o 
   7   4   2        1.33      295.00    181.98 o 
  -9   5   2      249.00      233.87     12.02 o 
  -8   5   2      111.13      131.31     21.19 o 
  -7   5   2        5.15        2.71      1.51 o 
  -6   5   2        2.40        4.10      1.54 o 
  -5   5   2     1089.98     1067.77     17.32 o 
  -4   5   2     1895.79     2128.01     40.13 o 
  -3   5   2     2466.83     2546.01     45.47 o 
  -2   5   2     1269.54     1351.62     18.57 o 
  -1   5   2     4409.71     4424.51     73.49 o 
   0   5   2     1209.48     1139.29     14.34 o 
   1   5   2     3599.82     3421.74     58.91 o 
   2   5   2       10.64        1.37      0.77 o 
   3   5   2     1464.19     1474.65     42.63 o 
   4   5   2      325.45      534.46     55.95 o 
   5   5   2      289.05      280.82     12.01 o 
   6   5   2      418.08      408.51     15.54 o 
   7   5   2      344.57      330.31     17.36 o 
  -9   6   2       42.35       79.38     38.87 o 
  -8   6   2      190.65      187.55      7.24 o 
  -7   6   2      316.90      321.74      6.89 o 
  -6   6   2      502.42      504.68      8.93 o 
  -5   6   2      509.73      487.35      7.95 o 
  -4   6   2     2262.16     2368.48     45.91 o 
  -3   6   2     1035.50      917.97     13.12 o 
  -2   6   2     1714.84     1710.43     23.97 o 
  -1   6   2      196.08      206.37      3.53 o 
   0   6   2      415.54      435.96      5.80 o 
   1   6   2     1399.18     1413.94     24.35 o 
   2   6   2     3317.09     3283.77     64.26 o 
   3   6   2      464.77      535.90     14.46 o 
   4   6   2      409.61      443.41     29.65 o 
   5   6   2     1164.75     1237.53     71.77 o 
   6   6   2       85.48      119.71     37.32 o 
   7   6   2       81.63      245.15     40.79 o 
  -9   7   2      145.34      141.44      7.77 o 
  -8   7   2       12.06       11.91      3.14 o 
  -7   7   2      563.24      560.28     10.57 o 
  -6   7   2      806.28      790.96     16.43 o 
  -5   7   2     1059.26     1049.16     31.46 o 
  -4   7   2      535.09      466.41     10.62 o 
  -3   7   2     1206.76     1240.03     20.53 o 
  -2   7   2     1052.88      932.64     13.71 o 
  -1   7   2      603.94      568.33      9.52 o 
   0   7   2     1068.74      976.86     13.95 o 
   1   7   2      960.95      926.35     16.28 o 
   2   7   2      172.84      187.53      4.67 o 
   3   7   2      905.31      984.24     17.97 o 
   4   7   2      407.65      396.76     12.36 o 
   5   7   2      625.66      628.46     22.16 o 
   6   7   2      398.62      433.55     33.55 o 
   7   7   2      240.69      223.39      8.78 o 
  -8   8   2      126.75      120.13     15.13 o 
  -7   8   2       69.04       87.05      5.91 o 
  -6   8   2      568.51      585.06     11.77 o 
  -5   8   2      290.62      300.91      7.85 o 
  -4   8   2      478.60      434.03      8.53 o 
  -3   8   2       90.41       93.40      2.98 o 
  -2   8   2      899.91      824.04     13.74 o 
  -1   8   2      361.24      371.27      7.00 o 
   0   8   2     4085.85     4066.27     76.91 o 
   1   8   2     1287.59     1306.40     20.90 o 
   2   8   2        7.21        9.51      1.66 o 
   3   8   2      175.57      148.55      5.86 o 
   4   8   2      889.01      840.58     23.09 o 
   5   8   2      265.65      257.26     10.96 o 
   6   8   2      349.62      335.89     12.55 o 
   7   8   2        4.12        4.60      2.91 o 
  -8   9   2      155.29      160.47      9.26 o 
  -7   9   2      874.98      915.51     16.58 o 
  -6   9   2       17.47       16.48      2.99 o 
  -5   9   2      241.53      270.68      9.42 o 
  -4   9   2      123.90      122.49      5.60 o 
  -3   9   2       31.57       25.84      2.28 o 
  -2   9   2      362.06      324.88      5.92 o 
  -1   9   2     4163.31     4167.16     80.15 o 
   0   9   2      349.56      376.75      7.14 o 
   1   9   2      132.11      118.67      3.92 o 
   2   9   2      265.48      283.38      6.33 o 
   3   9   2     1109.17     1107.96     22.00 o 
   4   9   2      109.29      126.43     19.11 o 
   5   9   2     1081.31     1103.27     29.14 o 
   6   9   2      204.11      214.95     11.68 o 
   7   9   2       24.21       19.00      4.89 o 
  -8  10   2      124.99      136.65      6.86 o 
  -7  10   2       36.91       35.14      3.10 o 
  -6  10   2      874.76      858.82     19.29 o 
  -5  10   2      177.43      168.68      6.57 o 
  -4  10   2      150.50      195.85      5.56 o 
  -3  10   2       52.41       50.40      2.70 o 
  -2  10   2      620.30      582.74     10.86 o 
  -1  10   2      239.84      215.57      6.29 o 
   0  10   2     6605.58     6648.66    144.49 o 
   1  10   2     1223.02     1214.00     20.28 o 
   2  10   2        2.44        2.76      2.24 o 
   3  10   2      264.48      280.34      6.72 o 
   4  10   2      725.62      767.62     16.78 o 
   5  10   2      130.70      167.51     18.01 o 
   6  10   2      136.29      126.99      8.61 o 
   7  10   2       37.02       27.61      4.40 o 
  -8  11   2       58.82       67.82      6.87 o 
  -7  11   2      384.95      375.26     30.13 o 
  -6  11   2      103.08       97.58      7.12 o 
  -5  11   2     1356.11     1408.40     29.35 o 
  -4  11   2       63.72       67.64      3.86 o 
  -3  11   2       68.23       68.81      3.42 o 
  -2  11   2      396.46      440.90      8.87 o 
  -1  11   2     3053.08     3117.28     58.26 o 
   0  11   2      555.35      578.87     10.61 o 
   1  11   2        8.26        8.89      2.03 o 
   2  11   2       42.24       51.72      3.38 o 
   3  11   2      118.19      116.94      4.19 o 
   4  11   2       15.54       17.27      1.75 o 
   5  11   2     1068.08     1056.44     31.96 o 
   6  11   2       14.05        8.92      4.59 o 
   7  11   2       38.35       41.63      6.96 o 
  -8  12   2      141.20      130.97      9.39 o 
  -7  12   2        7.04        1.97      3.00 o 
  -6  12   2      411.49      430.70     13.38 o 
  -5  12   2       17.66       16.19      3.95 o 
  -4  12   2       18.35       15.45      3.48 o 
  -3  12   2      363.42      365.19      8.48 o 
  -2  12   2     1196.56     1123.18     20.22 o 
  -1  12   2      164.46      184.06      5.39 o 
   0  12   2     2751.21     2683.87     50.01 o 
   1  12   2        1.01        1.17      2.21 o 
   2  12   2       48.29       59.86      5.18 o 
   3  12   2        1.02        1.76      2.22 o 
   4  12   2     1266.43     1307.14     32.49 o 
   5  12   2       56.84       40.53      9.64 o 
   6  12   2       92.89       85.96      5.73 o 
  -7  13   2      151.79      167.94     11.17 o 
  -6  13   2       49.99       48.97      7.19 o 
  -5  13   2     1301.35     1270.26     27.92 o 
  -4  13   2       12.78       15.31      3.49 o 
  -3  13   2       11.37       18.75      3.04 o 
  -2  13   2       67.24       53.44      3.65 o 
  -1  13   2     1386.12     1246.85     22.93 o 
   0  13   2       97.61       80.32      4.09 o 
   1  13   2      804.18      812.87     16.51 o 
   2  13   2      155.95      160.93      6.66 o 
   3  13   2      141.10      145.98      5.11 o 
   4  13   2       23.40       21.18      3.25 o 
   5  13   2      694.29      703.59     20.03 o 
   6  13   2        5.35        4.92      3.47 o 
  -7  14   2       11.15       13.72      5.27 o 
  -6  14   2      816.68      826.93     20.49 o 
  -5  14   2       54.80       51.40      5.87 o 
  -4  14   2      114.43      112.62      5.03 o 
  -3  14   2      197.97      175.61      5.84 o 
  -2  14   2     1258.18     1237.98     22.67 o 
  -1  14   2       72.24       80.14      5.63 o 
   0  14   2      775.68      748.06     14.97 o 
   1  14   2      132.25      126.91      6.09 o 
   2  14   2       18.85       15.83      2.73 o 
   3  14   2       32.89       26.18      6.11 o 
   4  14   2     1281.77     1290.68     33.81 o 
   5  14   2        1.67        0.62      3.07 o 
   6  14   2        7.70        4.68      3.80 o 
  -7  15   2      233.36      221.73     10.13 o 
  -6  15   2        6.40        9.24      4.07 o 
  -5  15   2      343.34      332.69      9.98 o 
  -4  15   2        2.39        2.88      2.37 o 
  -3  15   2      151.49      149.67      5.69 o 
  -2  15   2      134.76      148.21      6.17 o 
  -1  15   2      661.44      708.95     14.78 o 
   0  15   2       11.43       13.19      2.86 o 
   1  15   2      311.29      306.61     12.15 o 
   2  15   2      527.64      534.00     11.47 o 
   3  15   2      162.80      162.61      6.62 o 
   4  15   2      101.24      101.36      5.06 o 
   5  15   2      549.92      535.83     18.61 o 
   6  15   2       34.83       30.09      7.84 o 
  -7  16   2        0.84       -0.48      3.50 o 
  -6  16   2      404.17      392.59     14.39 o 
  -5  16   2       10.81       14.11      3.65 o 
  -4  16   2      333.29      327.86     10.79 o 
  -3  16   2        0.07        0.98      2.54 o 
  -2  16   2       20.54       14.33      3.55 o 
  -1  16   2      110.72      117.06      5.35 o 
   0  16   2      329.92      317.10      9.07 o 
   1  16   2      629.46      638.61     16.42 o 
   2  16   2      391.30      385.25     11.53 o 
   3  16   2       12.39       11.44      3.91 o 
   4  16   2      639.52      650.90     17.37 o 
   5  16   2        1.06       -2.20      3.84 o 
  -6  17   2        1.40        0.38      3.40 o 
  -5  17   2       54.13       61.84      5.10 o 
  -4  17   2       46.48       53.37      5.37 o 
  -3  17   2      184.96      174.47      7.31 o 
  -2  17   2      255.28      247.70      8.35 o 
  -1  17   2     1352.83     1287.44     27.53 o 
   0  17   2      254.92      258.29      8.95 o 
   1  17   2      110.94      109.74      6.79 o 
   2  17   2       21.83       21.00      3.84 o 
   3  17   2      274.64      278.94     11.46 o 
   4  17   2       41.00       42.71      6.31 o 
   5  17   2      150.80      146.53      9.57 o 
  -6  18   2      356.19      373.54     14.43 o 
  -5  18   2       25.03       26.48      5.16 o 
  -4  18   2      343.44      348.38     12.37 o 
  -3  18   2       97.27       93.38      6.25 o 
  -2  18   2      380.70      393.96     12.29 o 
  -1  18   2        6.20       12.37      4.03 o 
   0  18   2      382.37      398.39     13.13 o 
   1  18   2      246.65      249.96     10.95 o 
   2  18   2        3.93        4.32      3.44 o 
   3  18   2      304.01      295.66     11.68 o 
   4  18   2      137.51      132.60      6.52 o 
  -5  19   2       42.36       46.24      5.96 o 
  -4  19   2       43.72       39.73      6.04 o 
  -3  19   2      150.99      155.34      7.61 o 
  -2  19   2       86.07       96.65      7.21 o 
  -1  19   2      607.30      619.13     15.68 o 
   0  19   2        2.63        1.35      3.33 o 
   1  19   2      401.76      411.17     12.10 o 
   2  19   2      117.70      111.09      7.79 o 
   3  19   2      133.64      140.02      9.02 o 
   4  19   2      105.91      124.93     11.26 o 
  -5  20   2       36.76       45.38      6.77 o 
  -4  20   2       74.48       84.52      6.99 o 
  -3  20   2       10.80       10.34      4.22 o 
  -2  20   2      190.27      177.63      9.70 o 
  -1  20   2       37.64       35.03      6.00 o 
   0  20   2      123.02      136.42      7.54 o 
   1  20   2       53.71       55.08      6.20 o 
   2  20   2      170.65      169.01      9.49 o 
   3  20   2      230.85      246.82     14.13 o 
  -4  21   2       38.11       37.10      6.63 o 
  -3  21   2      109.85      116.86      8.13 o 
  -2  21   2       46.31       49.76      6.19 o 
  -1  21   2       32.85       34.43      5.70 o 
   0  21   2      134.05      129.64      7.82 o 
   1  21   2      142.25      136.30      7.75 o 
   2  21   2       16.09       13.21      5.81 o 
   3  21   2       78.51       77.61      8.39 o 
  -3  22   2        7.06       10.72      5.04 o 
  -2  22   2      209.81      201.73      9.13 o 
  -1  22   2        0.38        0.59      3.22 o 
   0  22   2       36.17       43.65      6.17 o 
   1  22   2        4.22        6.60      4.17 o 
   2  22   2      254.21      262.56     11.08 o 
  -2  23   2        0.34        2.79      4.36 o 
  -1  23   2       58.68       55.67      6.42 o 
   0  23   2        0.60        0.81      3.83 o 
  -9   0   3      265.05      272.75     16.49 o 
  -7   0   3     1888.78     1842.50     50.86 o 
  -5   0   3     2165.67     2285.25     73.21 o 
  -3   0   3     5175.00     5173.24    125.04 o 
  -1   0   3     5725.74     6258.08    188.66 o 
   1   0   3      903.81      929.92     27.61 o 
   3   0   3     1119.34     1068.85     47.79 o 
  -9   1   3       28.40       65.89     16.07 o 
  -8   1   3      996.55      966.16     33.68 o 
  -7   1   3       59.98       63.74      3.92 o 
  -6   1   3      468.77      453.68      8.03 o 
  -5   1   3       96.80      104.35      2.80 o 
  -4   1   3     2111.54     2138.53     30.82 o 
  -3   1   3       10.17       22.85      1.10 o 
  -2   1   3     8061.67     8341.46    203.15 o 
  -1   1   3      127.80      135.85      2.28 o 
   0   1   3       70.23       75.09      1.93 o 
   1   1   3      208.55      188.14      4.57 o 
   2   1   3     2636.52     2652.90     58.63 o 
   3   1   3       59.17       68.41      1.99 o 
   4   1   3      556.03      563.72     19.38 o 
   5   1   3      142.15      116.29     17.57 o 
   6   1   3      167.46      159.80     16.73 o 
  -9   2   3      386.78      400.81     15.73 o 
  -8   2   3       47.11       48.74      3.78 o 
  -7   2   3      906.56      884.61     15.81 o 
  -6   2   3        4.77        5.82      1.77 o 
  -5   2   3       43.09       54.68      2.45 o 
  -4   2   3       66.60       91.82      2.38 o 
  -3   2   3     3443.62     3498.13     67.71 o 
  -2   2   3      246.60      265.37      4.61 o 
  -1   2   3      144.06      146.31      2.22 o 
   0   2   3      524.15      575.79      8.15 o 
   1   2   3     1397.61     1382.00     22.62 o 
   2   2   3        0.51        5.34      1.10 o 
   3   2   3     1747.02     1694.85     30.56 o 
   4   2   3     1228.61     1201.09     51.46 o 
   5   2   3       45.78       42.93      3.56 o 
  -9   3   3       60.35      109.69     28.03 o 
  -8   3   3      966.06     1025.04     34.97 o 
  -7   3   3        0.93       -0.35      1.62 o 
  -6   3   3       22.00       30.13      3.66 o 
  -5   3   3      271.71      273.44      4.58 o 
  -4   3   3      611.69      608.52      8.69 o 
  -3   3   3       88.11       75.88      1.61 o 
  -2   3   3     6858.16     6798.84    151.95 o 
  -1   3   3      753.34      725.85     16.87 o 
   0   3   3      195.09      185.87      3.06 o 
   1   3   3     2341.71     2695.86     49.73 o 
   2   3   3     2541.57     2391.00     44.22 o 
   3   3   3      146.24      119.77      6.87 o 
   4   3   3      218.98      393.80    225.06 o 
   5   3   3       70.41       38.31     15.82 o 
   6   3   3      314.06      261.94     23.95 o 
  -9   4   3      107.32       99.29     12.36 o 
  -8   4   3       10.38       31.58     13.18 o 
  -7   4   3      720.14      721.44     12.67 o 
  -6   4   3     1156.10     1092.28     16.45 o 
  -5   4   3      347.51      355.84      6.05 o 
  -4   4   3      750.52      792.93     11.47 o 
  -3   4   3     3542.13     3439.26    125.20 o 
  -2   4   3      606.86      651.09      8.51 o 
  -1   4   3      136.11      126.14      2.84 o 
   0   4   3       96.36       99.85      2.07 o 
   1   4   3     1327.86     1409.36     24.39 o 
   2   4   3       34.65       18.28      7.60 o 
   3   4   3     4230.37     4291.03     93.85 o 
   4   4   3      488.28      445.66     15.68 o 
   5   4   3       30.69       40.20     10.98 o 
   6   4   3       73.48       58.40      4.40 o 
   7   4   3      332.94      423.98     38.91 o 
  -9   5   3      157.30      157.66      9.95 o 
  -8   5   3      472.77      484.72     10.14 o 
  -7   5   3       19.38       14.77      2.56 o 
  -6   5   3      452.35      464.54     18.64 o 
  -5   5   3      412.83      458.00      7.39 o 
  -4   5   3      775.43      757.15     11.71 o 
  -3   5   3       27.10       40.01      1.36 o 
  -2   5   3      484.80      407.63      6.12 o 
  -1   5   3     1573.31     1663.71     23.04 o 
   0   5   3       11.42        6.98      1.64 o 
   1   5   3      582.45      559.55      7.96 o 
   2   5   3     1792.33     1933.48     37.39 o 
   3   5   3        3.01        2.73      3.34 o 
   4   5   3      846.92      804.28     21.02 o 
   5   5   3       14.69       12.73      5.40 o 
   6   5   3       37.17       34.44      3.92 o 
   7   5   3      184.83      330.93     62.19 o 
  -9   6   3       72.13       65.53     22.74 o 
  -8   6   3       18.49        9.58      4.91 o 
  -7   6   3      638.54      667.04     27.08 o 
  -6   6   3      194.31      226.13     12.97 o 
  -5   6   3     1186.96     1171.89     19.21 o 
  -4   6   3     1451.30     1397.10     19.52 o 
  -3   6   3     4490.71     4754.73     81.91 o 
  -2   6   3      152.21      151.98      3.07 o 
  -1   6   3      791.20      704.93      9.39 o 
   0   6   3        0.21        0.55      1.11 o 
   1   6   3     1038.59     1056.58     17.21 o 
   2   6   3        4.68        8.38      1.52 o 
   3   6   3      729.74      705.53     16.96 o 
   4   6   3      284.22      267.34      9.55 o 
   5   6   3      193.98      191.11     10.34 o 
   6   6   3        1.01       -0.83      3.11 o 
   7   6   3      362.34      382.86     21.80 o 
  -9   7   3       85.99       76.92      7.29 o 
  -8   7   3      140.45      138.29      7.20 o 
  -7   7   3      625.35      592.34     18.96 o 
  -6   7   3      157.52      141.47      4.92 o 
  -5   7   3       25.19       19.44      3.29 o 
  -4   7   3     1048.05     1064.20     15.76 o 
  -3   7   3     1737.50     1790.76     26.89 o 
  -2   7   3     1464.49     1466.18     20.64 o 
  -1   7   3     2623.36     2593.11     40.24 o 
   0   7   3     2922.00     2882.67     48.60 o 
   1   7   3      308.58      280.14      5.40 o 
   2   7   3     1224.99     1150.37     18.91 o 
   3   7   3      395.83      360.27     11.16 o 
   4   7   3       50.99       51.72      6.13 o 
   5   7   3       63.18      136.71     31.77 o 
   6   7   3      106.42      101.35      9.38 o 
   7   7   3        2.34       70.18     23.40 o 
  -9   8   3      101.91       94.24      9.06 o 
  -8   8   3       35.23       49.82     11.75 o 
  -7   8   3      253.46      296.01     12.03 o 
  -6   8   3     1065.69     1101.00     40.92 o 
  -5   8   3     1771.68     1827.67     40.42 o 
  -4   8   3      641.23      649.02     12.63 o 
  -3   8   3      670.47      658.14      9.66 o 
  -2   8   3      142.81      136.22      3.09 o 
  -1   8   3     1407.01     1365.10     19.50 o 
   0   8   3      286.78      260.17      4.80 o 
   1   8   3      500.96      528.36     10.21 o 
   2   8   3     1490.64     1521.88     28.99 o 
   3   8   3      494.24      513.72     15.90 o 
   4   8   3        0.81       -0.83      2.68 o 
   5   8   3      680.16      635.18     18.63 o 
   6   8   3       54.26       49.42      8.57 o 
  -8   9   3      244.67      242.37     12.18 o 
  -7   9   3      288.90      303.33      6.87 o 
  -6   9   3     1002.14      994.27     22.08 o 
  -5   9   3       23.63       33.59      3.32 o 
  -4   9   3       11.13       13.02      2.79 o 
  -3   9   3      156.55      185.32      4.25 o 
  -2   9   3      323.42      286.98      6.38 o 
  -1   9   3      446.72      442.84      8.30 o 
   0   9   3     1183.36     1134.47     18.35 o 
   1   9   3      228.17      227.01      8.14 o 
   2   9   3      761.50      785.76     16.54 o 
   3   9   3      263.70      266.07      7.06 o 
   4   9   3      484.40      480.04     16.83 o 
   5   9   3       48.82       82.71      7.69 o 
   6   9   3      638.99      633.21     18.43 o 
  -8  10   3       81.59       84.18      5.77 o 
  -7  10   3      136.32      135.87      8.92 o 
  -6  10   3        2.00        1.10      2.19 o 
  -5  10   3      251.58      243.35      7.09 o 
  -4  10   3     1631.61     1637.19     29.37 o 
  -3  10   3       23.41       31.25      2.78 o 
  -2  10   3      735.59      765.29     13.53 o 
  -1  10   3     2486.46     2484.81     44.07 o 
   0  10   3       23.58       24.94      2.82 o 
   1  10   3      775.58      691.97     14.45 o 
   2  10   3        0.79        1.74      2.86 o 
   3  10   3        3.21        4.38      2.21 o 
   4  10   3       22.08       50.43     14.83 o 
   5  10   3      871.38      854.70     24.04 o 
   6  10   3      213.13      243.70     13.97 o 
  -8  11   3        1.68        0.68      3.59 o 
  -7  11   3       57.56       57.86      3.74 o 
  -6  11   3      963.89     1021.03     22.26 o 
  -5  11   3       41.68       45.24      3.64 o 
  -4  11   3     1580.59     1508.10     29.98 o 
  -3  11   3        0.12        0.11      1.40 o 
  -2  11   3      110.30      115.01      5.64 o 
  -1  11   3      285.64      301.83      6.83 o 
   0  11   3     3638.77     3632.01     70.53 o 
   1  11   3       22.23       17.89      3.02 o 
   2  11   3      153.03      157.91      5.28 o 
   3  11   3      152.35      150.01      5.84 o 
   4  11   3      634.03      630.99     21.29 o 
   5  11   3        0.93        1.85      4.18 o 
   6  11   3      153.31      152.97      8.79 o 
  -8  12   3       12.77       16.76      3.77 o 
  -7  12   3       11.45       14.44      2.50 o 
  -6  12   3        0.02       -0.38      2.08 o 
  -5  12   3     1526.09     1535.29     31.25 o 
  -4  12   3       53.78       51.67      3.88 o 
  -3  12   3      114.04      119.46      5.56 o 
  -2  12   3      367.18      361.41      8.85 o 
  -1  12   3     1363.75     1337.28     24.59 o 
   0  12   3       37.55       30.91      3.02 o 
   1  12   3      839.50      838.64     15.66 o 
   2  12   3      280.56      292.46      7.85 o 
   3  12   3       63.44       66.73      4.43 o 
   4  12   3      135.59      126.92      8.68 o 
   5  12   3      259.74      245.42     12.04 o 
   6  12   3       72.26       94.20      8.21 o 
  -8  13   3       42.98       58.93      6.23 o 
  -7  13   3       11.33       19.48      5.50 o 
  -6  13   3      857.44      871.20     23.68 o 
  -5  13   3       22.50       14.50      3.02 o 
  -4  13   3      606.77      604.63     12.99 o 
  -3  13   3       99.40       97.84      5.62 o 
  -2  13   3      138.89      152.22      5.77 o 
  -1  13   3       32.74       38.71      3.13 o 
   0  13   3     1790.31     1731.37     34.34 o 
   1  13   3      770.12      797.16     16.52 o 
   2  13   3        2.01        1.08      2.55 o 
   3  13   3       11.27       14.01      2.68 o 
   4  13   3      510.23      568.04     19.43 o 
   5  13   3        1.89       -0.45      3.78 o 
   6  13   3      312.19      323.63     22.28 o 
  -7  14   3        2.88        6.56      4.28 o 
  -6  14   3        9.77       10.66      4.47 o 
  -5  14   3     1511.79     1496.59     38.41 o 
  -4  14   3        1.53        3.55      2.50 o 
  -3  14   3      176.59      202.51      7.31 o 
  -2  14   3        8.43        9.37      2.38 o 
  -1  14   3      690.52      703.28     14.66 o 
   0  14   3       39.19       41.75      5.45 o 
   1  14   3      725.49      720.09     14.06 o 
   2  14   3       68.34       86.57      6.07 o 
   3  14   3      536.37      536.15     14.76 o 
   4  14   3        4.87        2.92      2.80 o 
   5  14   3      265.54      275.06     13.47 o 
  -7  15   3      117.65      129.15      8.52 o 
  -6  15   3      325.03      312.03     12.31 o 
  -5  15   3        3.56        2.04      2.51 o 
  -4  15   3      612.04      603.89     15.43 o 
  -3  15   3      249.09      258.11      7.11 o 
  -2  15   3        2.50        2.12      2.25 o 
  -1  15   3      193.19      192.20      6.02 o 
   0  15   3     1045.08      996.28     21.84 o 
   1  15   3       21.58       17.44      3.51 o 
   2  15   3       58.65       70.28      4.62 o 
   3  15   3       47.43       46.91      4.06 o 
   4  15   3      382.37      356.87     15.41 o 
   5  15   3        8.19        7.87      5.63 o 
  -7  16   3       42.40       51.94      6.21 o 
  -6  16   3        1.37        1.40      3.14 o 
  -5  16   3      853.79      819.90     19.74 o 
  -4  16   3       17.73       14.96      3.62 o 
  -3  16   3       16.50       18.55      3.73 o 
  -2  16   3       52.27       45.91      4.60 o 
  -1  16   3      528.03      489.30     11.91 o 
   0  16   3      141.39      129.96      6.41 o 
   1  16   3      493.32      496.39     12.76 o 
   2  16   3      204.64      195.19      8.03 o 
   3  16   3       35.51       39.10      5.44 o 
   4  16   3       64.29       65.71      9.69 o 
   5  16   3      434.79      447.35     17.20 o 
  -6  17   3      185.41      194.05      8.69 o 
  -5  17   3       39.32       47.26      5.25 o 
  -4  17   3      489.54      502.26     13.12 o 
  -3  17   3       58.28       63.16      4.51 o 
  -2  17   3       40.32       45.65      3.99 o 
  -1  17   3       53.90       53.95      5.01 o 
   0  17   3      880.78      900.12     18.54 o 
   1  17   3      211.27      215.42      7.58 o 
   2  17   3        2.87        2.21      2.83 o 
   3  17   3       59.16       63.89      6.31 o 
   4  17   3      104.24      120.96     10.62 o 
  -6  18   3       81.15       88.30      7.68 o 
  -5  18   3      447.28      432.49     13.00 o 
  -4  18   3      301.11      321.24     10.92 o 
  -3  18   3      109.83      112.03      6.13 o 
  -2  18   3      238.34      236.69      8.54 o 
  -1  18   3      509.05      507.83     12.31 o 
   0  18   3        3.97        1.81      3.20 o 
   1  18   3      225.79      222.44      8.95 o 
   2  18   3        0.29        0.24      2.33 o 
   3  18   3      221.05      226.92      9.15 o 
   4  18   3       44.61       56.83      8.92 o 
  -5  19   3       19.72       18.89      5.40 o 
  -4  19   3       23.51       18.25      4.03 o 
  -3  19   3       43.39       43.39      5.06 o 
  -2  19   3      355.66      355.29     10.99 o 
  -1  19   3       99.28      103.33      6.38 o 
   0  19   3      310.50      311.93     10.82 o 
   1  19   3      263.41      241.96      8.67 o 
   2  19   3       17.63       17.47      4.73 o 
   3  19   3       74.16       79.37      6.61 o 
  -5  20   3      117.55      113.55      7.43 o 
  -4  20   3       98.99      106.76      7.52 o 
  -3  20   3      103.39      110.41      8.03 o 
  -2  20   3      167.03      175.97      8.32 o 
  -1  20   3      128.78      129.02      7.23 o 
   0  20   3       34.20       29.26      6.34 o 
   1  20   3      157.44      158.42      7.90 o 
   2  20   3        9.49        8.85      4.04 o 
   3  20   3       51.10       50.79      5.58 o 
  -4  21   3      107.00       98.83      7.31 o 
  -3  21   3       53.91       49.97      9.07 o 
  -2  21   3      151.73      164.30      7.71 o 
  -1  21   3       70.64       77.48      6.10 o 
   0  21   3      145.43      141.49      9.41 o 
   1  21   3      190.26      195.08      9.40 o 
   2  21   3      162.69      174.36      9.18 o 
  -3  22   3      291.57      283.20     11.17 o 
  -2  22   3       18.67       20.03      6.31 o 
  -1  22   3       76.92       85.10      8.25 o 
   0  22   3        5.04        2.64      4.38 o 
   1  22   3       96.55       91.61      7.83 o 
  -8   0   4      505.19      499.97     14.63 o 
  -6   0   4      239.67      231.23      7.30 o 
  -4   0   4        5.96        4.56      2.52 o 
  -2   0   4     7395.40     7678.00    205.73 o 
   0   0   4       93.59       75.16      3.67 o 
   2   0   4      247.10      180.73     12.24 o 
   4   0   4      208.63      153.32      5.67 o 
  -9   1   4        7.20        6.03      3.63 o 
  -8   1   4        0.04        0.23      1.61 o 
  -7   1   4     3385.38     3297.67     58.00 o 
  -6   1   4       84.51       81.55      3.00 o 
  -5   1   4      200.90      250.65      6.74 o 
  -4   1   4       45.98       47.13      1.40 o 
  -3   1   4     2642.13     2815.01     44.47 o 
  -2   1   4      181.20      203.26      4.50 o 
  -1   1   4     6201.77     6093.01    169.46 o 
   0   1   4     1036.62     1081.34     15.22 o 
   1   1   4       15.88       11.69      1.37 o 
   2   1   4      236.65      216.75      5.29 o 
   3   1   4     2003.12     1902.99     73.17 o 
   4   1   4       46.23       46.95      8.47 o 
   5   1   4      685.02      257.60    146.63 o 
  -9   2   4        1.09        0.06      2.63 o 
  -8   2   4      670.55      639.41     10.57 o 
  -7   2   4       81.62       76.54      3.75 o 
  -6   2   4      240.09      225.71      4.81 o 
  -5   2   4      300.47      307.63     12.20 o 
  -4   2   4       13.88       13.79      1.45 o 
  -3   2   4     1015.30     1008.89     18.38 o 
  -2   2   4     2989.80     2860.44     60.34 o 
  -1   2   4      114.36      101.61      2.49 o 
   0   2   4     2819.52     2776.91     52.30 o 
   1   2   4       99.19      132.05      3.90 o 
   2   2   4      146.01      164.94      4.43 o 
   3   2   4       16.55       29.12      7.60 o 
   4   2   4      706.23      550.31    103.78 o 
   5   2   4      174.62      183.65     17.15 o 
  -9   3   4       41.64       44.22      4.92 o 
  -8   3   4      262.08      265.97      7.13 o 
  -7   3   4      751.39      769.94     14.60 o 
  -6   3   4      114.68      115.61      4.71 o 
  -5   3   4      284.18      280.65      5.17 o 
  -4   3   4        1.18        0.81      0.79 o 
  -3   3   4      975.64      931.04     18.62 o 
  -2   3   4      636.95      720.88     13.05 o 
  -1   3   4      226.47      206.50      3.46 o 
   0   3   4      527.48      550.37     10.14 o 
   1   3   4      379.15      419.89      7.62 o 
   2   3   4      606.98      669.64     13.04 o 
   3   3   4     2400.02     2272.13     46.33 o 
   4   3   4        7.40       24.41      7.03 o 
   5   3   4      460.36      457.21     43.30 o 
   6   3   4        0.03        3.93      5.87 o 
  -9   4   4       48.35       34.70     16.36 o 
  -8   4   4      370.41      379.32     10.44 o 
  -7   4   4      127.87      126.19      3.90 o 
  -6   4   4     1410.04     1457.00     23.32 o 
  -5   4   4       31.79       31.90      1.93 o 
  -4   4   4      185.64      192.06      3.90 o 
  -3   4   4      918.40      931.93     16.62 o 
  -2   4   4     3639.57     3585.18     70.80 o 
  -1   4   4     3694.68     3797.81     61.03 o 
   0   4   4      416.07      455.94      8.32 o 
   1   4   4       37.82       38.42      2.49 o 
   2   4   4      916.41      880.56     15.12 o 
   3   4   4       35.77       26.45      2.96 o 
   4   4   4     1611.95     1538.98     42.09 o 
   5   4   4      102.06      180.01     44.50 o 
   6   4   4       17.18       14.59      7.67 o 
  -9   5   4       63.79       61.01      9.25 o 
  -8   5   4      494.23      469.05     10.48 o 
  -7   5   4      339.16      339.65      6.84 o 
  -6   5   4      379.15      332.27      8.57 o 
  -5   5   4      372.26      377.92      5.89 o 
  -4   5   4       13.29       10.12      1.56 o 
  -3   5   4     1298.22     1298.74     37.72 o 
  -2   5   4        8.89        8.03      1.07 o 
  -1   5   4     1074.96     1035.23     14.86 o 
   0   5   4      509.43      475.28     10.32 o 
   1   5   4     1032.07      962.07     16.11 o 
   2   5   4      468.39      506.68     10.10 o 
   3   5   4       43.32       59.92      2.31 o 
   4   5   4        0.06      585.17    177.79 o 
   5   5   4        2.60        1.47      3.77 o 
   6   5   4       49.03       85.44     14.55 o 
  -9   6   4       46.37       39.53      6.61 o 
  -8   6   4       89.20      104.46      5.43 o 
  -7   6   4      312.11      286.84      7.84 o 
  -6   6   4     2292.46     2358.74     39.90 o 
  -5   6   4       70.43       67.01      3.44 o 
  -4   6   4     2614.39     2660.86     46.21 o 
  -3   6   4      549.56      514.00      8.93 o 
  -2   6   4     1329.51     1393.46     18.75 o 
  -1   6   4       80.96       96.68      3.25 o 
   0   6   4      331.29      334.47      5.46 o 
   1   6   4        7.72       14.57      2.32 o 
   2   6   4     1377.36     1409.36     24.38 o 
   3   6   4      104.31      104.09      5.85 o 
   4   6   4     1056.90      993.58     22.96 o 
   5   6   4       34.89       43.91      6.27 o 
   6   6   4      103.83       96.02     10.31 o 
  -9   7   4      255.25      258.40      9.82 o 
  -8   7   4      231.09      239.42      7.04 o 
  -7   7   4       48.28       51.55      6.61 o 
  -6   7   4      945.19      961.24     16.87 o 
  -5   7   4      298.30      265.55      6.93 o 
  -4   7   4      411.00      402.23      7.35 o 
  -3   7   4      117.91       77.90      2.56 o 
  -2   7   4      330.55      294.36      5.14 o 
  -1   7   4      685.66      725.14     10.80 o 
   0   7   4     1095.56     1128.79     17.33 o 
   1   7   4      746.32      727.10     10.75 o 
   2   7   4     1057.38     1049.67     20.99 o 
   3   7   4      264.37      240.82      8.43 o 
   4   7   4       23.61       55.56     13.29 o 
   5   7   4      222.33      217.86      9.92 o 
   6   7   4       52.75       46.69      6.61 o 
  -9   8   4      165.21      174.63      8.79 o 
  -8   8   4      327.57      320.40      8.22 o 
  -7   8   4       15.50       19.87      3.22 o 
  -6   8   4      203.07      220.67      6.75 o 
  -5   8   4        4.57        4.61      1.87 o 
  -4   8   4     1514.13     1502.30     22.17 o 
  -3   8   4      644.37      602.33     10.17 o 
  -2   8   4       60.10       39.51      2.03 o 
  -1   8   4      381.45      359.97      6.74 o 
   0   8   4     2078.13     2049.45     35.64 o 
   1   8   4        0.85        0.81      1.34 o 
   2   8   4      694.39      739.86     16.52 o 
   3   8   4      156.58      142.77      6.85 o 
   4   8   4      304.13      290.59     11.17 o 
   5   8   4       49.19       65.30     13.87 o 
   6   8   4      425.47      404.07     12.47 o 
  -8   9   4       27.22       29.66      3.07 o 
  -7   9   4      130.13      126.25      5.41 o 
  -6   9   4      327.11      299.01     10.66 o 
  -5   9   4      474.26      486.70     10.29 o 
  -4   9   4      103.18      113.95      3.57 o 
  -3   9   4      884.29      881.93     13.86 o 
  -2   9   4      256.53      246.59      4.66 o 
  -1   9   4     2606.44     2678.14     44.57 o 
   0   9   4      774.64      738.14     12.67 o 
   1   9   4      529.72      507.50     11.97 o 
   2   9   4       11.60        8.45      2.46 o 
   3   9   4      254.13      262.59     11.58 o 
   4   9   4        1.02       33.16     18.24 o 
   5   9   4       66.34       67.51      7.74 o 
   6   9   4        0.37        1.32      3.26 o 
  -8  10   4      102.77      123.65      5.10 o 
  -7  10   4       58.03       56.46      3.65 o 
  -6  10   4       98.33      106.99      7.49 o 
  -5  10   4      375.38      367.07      9.04 o 
  -4  10   4     1099.64     1087.37     18.67 o 
  -3  10   4       26.07       19.57      1.91 o 
  -2  10   4      106.87      116.42      3.63 o 
  -1  10   4       97.10       95.16      3.16 o 
   0  10   4      422.53      414.50      9.67 o 
   1  10   4      218.27      262.96      7.97 o 
   2  10   4      400.01      371.79     19.03 o 
   3  10   4      430.09      426.78     11.79 o 
   4  10   4       36.00       34.84      7.30 o 
   5  10   4      127.06      133.45     11.04 o 
   6  10   4      401.21      400.85     12.73 o 
  -8  11   4        3.35        2.42      3.08 o 
  -7  11   4       14.59       17.14      2.68 o 
  -6  11   4       43.29       38.09      4.46 o 
  -5  11   4     1199.11     1197.16     25.38 o 
  -4  11   4       25.71       31.14      3.02 o 
  -3  11   4      194.17      194.50      6.44 o 
  -2  11   4        3.56       11.31      2.58 o 
  -1  11   4      768.23      750.94     14.77 o 
   0  11   4        0.01        3.82      2.26 o 
   1  11   4     1774.10     1884.61     40.33 o 
   2  11   4       22.98       30.25      3.97 o 
   3  11   4      127.16      124.16      8.14 o 
   4  11   4       17.21       24.30      4.80 o 
   5  11   4      371.00      398.51     14.96 o 
  -8  12   4        8.19        6.26      4.10 o 
  -7  12   4       46.95       56.02      4.79 o 
  -6  12   4      178.76      170.39      7.65 o 
  -5  12   4       68.73       68.76      5.17 o 
  -4  12   4      388.70      390.35      9.20 o 
  -3  12   4        2.68        2.68      1.98 o 
  -2  12   4      155.27      146.61      4.97 o 
  -1  12   4        2.97        4.87      1.89 o 
   0  12   4      774.14      736.82     18.15 o 
   1  12   4       15.93       25.36      3.82 o 
   2  12   4      209.20      230.96      7.80 o 
   3  12   4       39.67       37.17      3.70 o 
   4  12   4        1.62        1.12      3.59 o 
   5  12   4       34.06       31.47      6.86 o 
  -8  13   4        3.82        5.64      3.34 o 
  -7  13   4        5.16        9.19      3.20 o 
  -6  13   4        1.92        3.89      2.99 o 
  -5  13   4     1785.44     1720.66     34.51 o 
  -4  13   4        0.90        1.73      1.71 o 
  -3  13   4     1262.77     1243.90     23.62 o 
  -2  13   4        0.01        1.31      2.08 o 
  -1  13   4        1.72        2.60      1.98 o 
   0  13   4       46.30       45.02      3.59 o 
   1  13   4     1214.45     1252.47     26.99 o 
   2  13   4       58.71       68.43      5.75 o 
   3  13   4      251.26      242.69      8.76 o 
   4  13   4       26.21       27.58      6.38 o 
   5  13   4       80.56       87.15     10.03 o 
  -7  14   4        0.12        1.97      3.47 o 
  -6  14   4      127.80      138.20      7.74 o 
  -5  14   4       11.85        6.90      2.99 o 
  -4  14   4      364.24      351.82     10.25 o 
  -3  14   4      104.16       93.43      5.18 o 
  -2  14   4      119.44      122.17      4.61 o 
  -1  14   4       51.05       53.90      4.71 o 
   0  14   4      625.78      621.57     13.67 o 
   1  14   4       29.38       29.78      3.93 o 
   2  14   4      355.47      356.49     13.22 o 
   3  14   4        5.75        5.37      2.22 o 
   4  14   4        6.01        7.28      4.85 o 
   5  14   4        0.73       -0.71      3.93 o 
  -7  15   4       16.18        9.82      3.97 o 
  -6  15   4       14.22       12.79      3.67 o 
  -5  15   4      506.14      502.75     12.37 o 
  -4  15   4       46.49       52.02      3.80 o 
  -3  15   4      145.36      158.85      6.77 o 
  -2  15   4      160.21      165.51      5.29 o 
  -1  15   4        2.59        2.02      2.23 o 
   0  15   4        0.75        1.88      2.20 o 
   1  15   4      852.34      857.44     20.94 o 
   2  15   4        0.35        0.18      2.21 o 
   3  15   4      139.37      139.33      7.43 o 
   4  15   4       10.37       11.58      6.32 o 
  -7  16   4        3.13        6.01      4.00 o 
  -6  16   4       98.21       90.45      7.00 o 
  -5  16   4       23.00       23.88      3.87 o 
  -4  16   4      926.55      909.54     20.34 o 
  -3  16   4       14.18       16.32      3.23 o 
  -2  16   4       50.40       58.84      4.49 o 
  -1  16   4        0.60        2.39      2.91 o 
   0  16   4      347.66      359.14     11.25 o 
   1  16   4        3.99        7.17      4.45 o 
   2  16   4      879.64      866.25     23.67 o 
   3  16   4       56.34       66.20      4.91 o 
   4  16   4       40.81       55.76      8.36 o 
  -6  17   4       16.43       12.60      4.11 o 
  -5  17   4      108.03      112.19      7.27 o 
  -4  17   4        6.00        7.22      2.96 o 
  -3  17   4       93.23       94.63      5.74 o 
  -2  17   4       42.48       36.34      4.06 o 
  -1  17   4      123.88      124.02      5.97 o 
   0  17   4        0.70        0.29      3.04 o 
   1  17   4      180.88      180.12      8.21 o 
   2  17   4       25.13       23.11      5.24 o 
   3  17   4       20.33       17.40      5.22 o 
  -6  18   4      102.78       93.71      6.08 o 
  -5  18   4       14.98       12.91      4.18 o 
  -4  18   4      444.37      456.66     14.02 o 
  -3  18   4        7.17        4.42      3.02 o 
  -2  18   4      251.49      250.35      8.98 o 
  -1  18   4       21.12       25.04      4.28 o 
   0  18   4      208.55      214.30      8.54 o 
   1  18   4       48.44       44.52      5.16 o 
   2  18   4      296.40      308.82     14.71 o 
   3  18   4       11.88       11.50      3.67 o 
  -5  19   4       64.03       70.63      8.16 o 
  -4  19   4       32.96       31.28      5.02 o 
  -3  19   4      329.32      304.64      9.82 o 
  -2  19   4        1.53        3.25      3.36 o 
  -1  19   4      172.43      188.33     10.07 o 
   0  19   4       83.17       85.97      6.78 o 
   1  19   4       44.96       51.38      6.38 o 
   2  19   4       51.51       57.90      5.69 o 
  -4  20   4      154.08      168.18     10.11 o 
  -3  20   4        4.92        5.72      3.27 o 
  -2  20   4      129.32      126.64      7.07 o 
  -1  20   4       39.02       37.95      5.24 o 
   0  20   4      294.44      288.38     11.09 o 
   1  20   4      100.44      104.37      7.38 o 
   2  20   4       27.15       25.57      4.90 o 
  -4  21   4        0.07       -0.68      2.93 o 
  -3  21   4       28.92       21.26      4.85 o 
  -2  21   4       13.02       15.39      3.88 o 
  -1  21   4      108.44      112.22      7.64 o 
   0  21   4       72.90       80.19      8.01 o 
   1  21   4      264.21      250.15     11.75 o 
  -2  22   4      133.82      153.23      9.05 o 
  -1  22   4        2.62        3.00      3.28 o 
  -9   0   5       38.45       33.90      4.06 o 
  -7   0   5      664.85      693.43     17.31 o 
  -5   0   5      704.36      641.62     13.30 o 
  -3   0   5       10.98       25.35      1.40 o 
  -1   0   5     5057.55     5378.63    136.70 o 
   1   0   5        5.76        7.93      2.59 o 
   3   0   5       72.60       67.94      5.96 o 
  -9   1   5       17.79       16.49      2.53 o 
  -8   1   5      211.86      196.57      5.07 o 
  -7   1   5       83.96       82.99      4.27 o 
  -6   1   5     1478.82     1499.04     39.31 o 
  -5   1   5      370.62      404.95      8.95 o 
  -4   1   5      546.73      528.31     17.79 o 
  -3   1   5        0.01        1.50      0.97 o 
  -2   1   5      727.57      702.41     10.55 o 
  -1   1   5      666.96      797.44     11.71 o 
   0   1   5     3466.32     3624.01     66.07 o 
   1   1   5       53.32       48.26      2.41 o 
   2   1   5       40.90       44.61      3.15 o 
   3   1   5        0.42        0.03      1.65 o 
   4   1   5     2028.10     1801.52     96.55 o 
   5   1   5       15.80      162.73     18.20 o 
  -9   2   5       25.22       27.06      2.81 o 
  -8   2   5        0.77        1.85      1.55 o 
  -7   2   5       71.85       89.07      3.38 o 
  -6   2   5      316.08      356.20     24.15 o 
  -5   2   5     1239.69     1245.53     20.98 o 
  -4   2   5       13.72       10.36      0.58 o 
  -3   2   5       34.83       45.25      2.76 o 
  -2   2   5       46.11       32.27      1.30 o 
  -1   2   5     3800.98     3873.97     77.26 o 
   0   2   5       44.41       42.30      4.05 o 
   1   2   5       59.92       45.26      3.85 o 
   2   2   5        4.28        4.92      2.24 o 
   3   2   5       26.09       34.72      3.42 o 
   4   2   5       27.44      259.99     19.87 o 
   5   2   5      914.03      815.12     44.97 o 
  -9   3   5        0.13       -0.41      1.50 o 
  -8   3   5       31.70       34.57      2.64 o 
  -7   3   5       31.60       33.35      2.56 o 
  -6   3   5     1982.24     2094.71     35.52 o 
  -5   3   5      305.96      293.25      5.07 o 
  -4   3   5       29.68       32.92      2.23 o 
  -3   3   5      308.45      404.96      7.88 o 
  -2   3   5      397.29      335.96      6.57 o 
  -1   3   5      481.73      547.39      9.00 o 
   0   3   5     3299.60     3490.41     72.79 o 
   1   3   5       98.37       94.55      4.16 o 
   2   3   5       22.76       36.40      2.41 o 
   3   3   5       62.55       63.10     28.55 o 
   4   3   5      579.86      437.64     59.34 o 
   5   3   5       92.82      296.18     39.74 o 
  -9   4   5       60.22       59.79      3.86 o 
  -8   4   5       45.24       57.22      3.24 o 
  -7   4   5      439.52      407.95     10.30 o 
  -6   4   5       60.46       62.10      2.26 o 
  -5   4   5     1457.58     1504.94     22.37 o 
  -4   4   5      299.65      277.54      6.62 o 
  -3   4   5      318.79      311.13      6.98 o 
  -2   4   5     1424.07     1466.99     30.10 o 
  -1   4   5     1372.18     1386.41     20.52 o 
   0   4   5      139.45      146.96      4.23 o 
   1   4   5      693.20      743.92     14.13 o 
   2   4   5        0.03        1.76      1.46 o 
   3   4   5     1014.78     1015.43     48.55 o 
   4   4   5       29.24       65.34     24.47 o 
   5   4   5      235.41      246.04     26.83 o 
   6   4   5        6.16      112.74     20.08 o 
  -9   5   5       14.41       13.63      3.23 o 
  -8   5   5       39.81       51.23      3.33 o 
  -7   5   5      116.19      111.92      4.33 o 
  -6   5   5      315.62      312.89      6.89 o 
  -5   5   5      189.83      175.65      4.31 o 
  -4   5   5      303.08      302.31      7.14 o 
  -3   5   5       52.43       96.60      3.30 o 
  -2   5   5      394.39      332.88     16.79 o 
  -1   5   5      271.90      329.92      5.85 o 
   0   5   5      773.37      745.85     12.97 o 
   1   5   5      551.21      535.64     11.78 o 
   2   5   5      137.97      129.40      4.35 o 
   3   5   5      520.14      476.37     30.70 o 
   4   5   5      367.41      350.58     26.36 o 
   5   5   5      159.14      215.15     44.50 o 
   6   5   5       98.44      109.47     14.92 o 
  -9   6   5       96.17       95.20      6.08 o 
  -8   6   5       56.89       67.95      4.23 o 
  -7   6   5      741.32      751.89     15.80 o 
  -6   6   5      174.84      177.36      5.53 o 
  -5   6   5     1911.38     1978.93     39.01 o 
  -4   6   5      425.82      402.43      6.35 o 
  -3   6   5      170.50      158.40      5.02 o 
  -2   6   5      465.97      414.88      6.45 o 
  -1   6   5     1340.37     1262.72     18.13 o 
   0   6   5     1395.02     1439.39     24.94 o 
   1   6   5      732.72      791.24     16.02 o 
   2   6   5        7.69        4.27      2.45 o 
   3   6   5     1340.25     1263.75     24.05 o 
   4   6   5      647.33      639.39     18.29 o 
   5   6   5       86.50      111.70     19.81 o 
  -9   7   5       44.62       49.81     10.80 o 
  -8   7   5       63.79       68.41      4.40 o 
  -7   7   5       46.68       40.95      7.35 o 
  -6   7   5      748.63      720.21     13.03 o 
  -5   7   5      466.23      431.55     21.02 o 
  -4   7   5      782.88      792.51     14.56 o 
  -3   7   5      472.98      496.56      8.62 o 
  -2   7   5     1287.48     1232.96     19.78 o 
  -1   7   5      332.31      300.09     20.46 o 
   0   7   5      112.74      131.08      3.62 o 
   1   7   5      535.97      522.55     10.45 o 
   2   7   5       34.53       39.14      3.37 o 
   3   7   5      285.70      281.05     12.74 o 
   4   7   5       10.98       11.52      5.73 o 
   5   7   5       89.43      122.72     28.81 o 
  -9   8   5      211.59      207.75     19.70 o 
  -8   8   5        0.04        1.63      2.60 o 
  -7   8   5      375.14      398.45     11.40 o 
  -6   8   5       75.24       74.79      4.31 o 
  -5   8   5      182.99      183.03      5.56 o 
  -4   8   5       44.71       46.77      2.42 o 
  -3   8   5     1175.34     1219.15     18.02 o 
  -2   8   5      894.34      936.93     16.12 o 
  -1   8   5      325.92      336.96      7.74 o 
   0   8   5       79.56       70.69      3.22 o 
   1   8   5      637.84      641.85     12.60 o 
   2   8   5       25.66       26.58      3.45 o 
   3   8   5      515.44      483.72     13.53 o 
   4   8   5       56.26       49.83      7.19 o 
   5   8   5      253.66      254.46     11.77 o 
  -8   9   5      210.07      211.34      7.55 o 
  -7   9   5       94.06      108.38      5.02 o 
  -6   9   5        6.52        7.27      1.61 o 
  -5   9   5        2.15        4.89      2.03 o 
  -4   9   5      167.06      158.39      4.23 o 
  -3   9   5      279.01      272.58      5.41 o 
  -2   9   5     1825.55     1927.20     34.56 o 
  -1   9   5       37.23       32.64      3.21 o 
   0   9   5       79.37       79.99      5.29 o 
   1   9   5      462.67      488.25     10.22 o 
   2   9   5     1595.90     1637.85     39.95 o 
   3   9   5      502.74      455.55     15.08 o 
   4   9   5      135.03      164.53      9.32 o 
   5   9   5       23.45       75.98     26.21 o 
  -8  10   5       81.92       83.69      5.35 o 
  -7  10   5      285.72      267.46     12.78 o 
  -6  10   5        9.39        6.72      2.26 o 
  -5  10   5       40.48       41.98      3.09 o 
  -4  10   5      864.93      872.93     17.43 o 
  -3  10   5      959.49      894.64     15.92 o 
  -2  10   5      177.21      179.26      5.24 o 
  -1  10   5      187.95      185.66      5.25 o 
   0  10   5      357.90      399.78      8.68 o 
   1  10   5      628.79      691.85     12.76 o 
   2  10   5       72.77       85.62      7.20 o 
   3  10   5      249.88      263.93     10.73 o 
   4  10   5        3.56        2.22      3.88 o 
   5  10   5       14.69       10.45      5.15 o 
  -8  11   5      366.38      361.89     11.11 o 
  -7  11   5      278.48      272.50     15.71 o 
  -6  11   5      147.99      149.93     20.60 o 
  -5  11   5      129.44      124.44      5.05 o 
  -4  11   5     1930.27     1860.26     31.36 o 
  -3  11   5        6.15        7.31      1.47 o 
  -2  11   5     1041.55     1075.49     18.25 o 
  -1  11   5        2.48        3.63      2.17 o 
   0  11   5       16.17       13.69      2.94 o 
   1  11   5      158.10      168.21      6.36 o 
   2  11   5      606.05      576.94     16.84 o 
   3  11   5       84.01       76.26      7.38 o 
   4  11   5       79.57       78.25      7.72 o 
   5  11   5        0.82        1.59      4.57 o 
  -8  12   5        0.96       -0.37      2.50 o 
  -7  12   5       91.09       90.89      7.19 o 
  -6  12   5        0.00       -0.24      2.06 o 
  -5  12   5       52.75       57.07      3.41 o 
  -4  12   5        5.57        6.25      2.37 o 
  -3  12   5     1257.96     1272.17     24.00 o 
  -2  12   5       16.89       21.96      2.60 o 
  -1  12   5        7.86        9.63      2.46 o 
   0  12   5       13.40       21.47      2.93 o 
   1  12   5      230.78      203.81      7.59 o 
   2  12   5       97.44       93.71      6.15 o 
   3  12   5      125.97      149.05      8.77 o 
   4  12   5       60.83       67.51      6.84 o 
  -8  13   5      468.66      504.14     16.44 o 
  -7  13   5       37.08       34.10      4.77 o 
  -6  13   5      112.83      112.19      5.04 o 
  -5  13   5       35.06       31.74      4.00 o 
  -4  13   5      569.01      568.17     11.79 o 
  -3  13   5       25.92       25.13      3.65 o 
  -2  13   5      255.19      259.25      6.84 o 
  -1  13   5       14.93       18.84      3.23 o 
   0  13   5      100.97       96.93      5.82 o 
   1  13   5      103.13      110.89      5.45 o 
   2  13   5     1563.92     1637.85     33.46 o 
   3  13   5       20.45       22.28      6.09 o 
   4  13   5        4.42        2.74      5.49 o 
  -7  14   5       21.72       11.73      4.31 o 
  -6  14   5        9.73        7.54      2.50 o 
  -5  14   5       42.80       48.20      3.53 o 
  -4  14   5        1.11        3.39      2.16 o 
  -3  14   5     1638.55     1596.33     31.23 o 
  -2  14   5       95.16       96.57      4.05 o 
  -1  14   5       57.01       67.50      6.26 o 
   0  14   5       17.57       15.06      3.83 o 
   1  14   5      661.77      733.80     21.33 o 
   2  14   5        0.21       -2.34      3.03 o 
   3  14   5      198.71      213.87     10.74 o 
   4  14   5       10.66        7.64      5.15 o 
  -7  15   5        0.36        1.96      3.23 o 
  -6  15   5        1.83        4.08      3.17 o 
  -5  15   5       37.06       47.05      5.80 o 
  -4  15   5      454.55      469.25     10.18 o 
  -3  15   5       37.02       46.23      4.92 o 
  -2  15   5       59.16       65.49      4.46 o 
  -1  15   5      130.96      131.30      5.34 o 
   0  15   5       59.89       52.96      5.93 o 
   1  15   5      113.15      109.36      7.35 o 
   2  15   5      865.86      850.53     21.39 o 
   3  15   5        0.18        1.93      3.78 o 
  -6  16   5        7.39        6.70      3.15 o 
  -5  16   5      293.36      298.06     11.17 o 
  -4  16   5      128.62      131.90      5.81 o 
  -3  16   5      384.77      403.18     14.23 o 
  -2  16   5       20.64       23.55      3.05 o 
  -1  16   5       52.58       48.20      4.47 o 
   0  16   5        1.46        0.64      2.60 o 
   1  16   5      627.60      632.90     18.54 o 
   2  16   5        0.32        1.16      3.83 o 
   3  16   5      123.94      127.48     11.33 o 
  -6  17   5        3.22        2.59      3.30 o 
  -5  17   5        0.04        1.75      2.66 o 
  -4  17   5      500.67      500.98     15.35 o 
  -3  17   5        0.56        0.09      2.36 o 
  -2  17   5       66.25       62.93      4.35 o 
  -1  17   5       71.22       73.12      4.73 o 
   0  17   5       48.03       50.96      6.73 o 
   1  17   5      112.35      122.16      8.13 o 
   2  17   5      182.16      189.41      8.94 o 
   3  17   5       59.89       60.86      7.50 o 
  -5  18   5      174.26      169.53      7.81 o 
  -4  18   5      265.99      253.93     10.64 o 
  -3  18   5      596.64      595.86     18.61 o 
  -2  18   5      231.89      227.44      9.31 o 
  -1  18   5       32.47       31.09      3.86 o 
   0  18   5       98.11      110.66     10.01 o 
   1  18   5      192.79      185.55     12.43 o 
   2  18   5        0.13        3.02      3.31 o 
  -5  19   5       52.42       65.46      7.51 o 
  -4  19   5       30.35       20.86      5.78 o 
  -3  19   5       11.19       15.56      4.02 o 
  -2  19   5       92.62       85.61      5.63 o 
  -1  19   5        5.38        4.36      2.89 o 
   0  19   5      191.21      206.42     10.21 o 
   1  19   5       29.72       47.26     10.75 o 
  -4  20   5        6.66        4.31      4.32 o 
  -3  20   5      131.76      140.84      7.67 o 
  -2  20   5      126.06      122.74      6.64 o 
  -1  20   5      108.42      102.97      7.74 o 
   0  20   5       60.81       67.10      7.78 o 
   1  20   5      135.19      157.61      9.43 o 
  -3  21   5       25.06       20.16      4.97 o 
  -2  21   5      116.96      105.35      8.56 o 
  -1  21   5        2.49        4.06      3.47 o 
  -8   0   6        5.21        7.03      2.63 o 
  -6   0   6      628.15      643.50     22.69 o 
  -4   0   6      982.07     1168.44     65.68 o 
  -2   0   6      534.82      543.28     12.03 o 
   0   0   6      664.79      709.73     15.55 o 
   2   0   6       43.90       38.70      3.49 o 
   4   0   6      199.50      159.39      6.28 o 
  -9   1   6      121.50      112.66      4.96 o 
  -8   1   6      106.53       97.67      3.95 o 
  -7   1   6       77.79       75.59      4.67 o 
  -6   1   6       34.83       37.64      2.26 o 
  -5   1   6     2536.87     2638.30     68.57 o 
  -4   1   6       72.90       89.91      3.31 o 
  -3   1   6       40.29       46.05      1.98 o 
  -2   1   6       85.70       98.94      2.75 o 
  -1   1   6     2616.69     2461.56    215.50 o 
   0   1   6       31.97       40.05      3.15 o 
   1   1   6      388.71      428.21      8.41 o 
   2   1   6        7.19        2.45      1.79 o 
   3   1   6       80.74       71.38      4.34 o 
   4   1   6       16.43       17.05      2.44 o 
   5   1   6      444.97      399.09     29.49 o 
  -9   2   6       84.59       77.51      4.26 o 
  -8   2   6       12.83       12.37      2.10 o 
  -7   2   6      610.70      585.85     11.09 o 
  -6   2   6     1454.48     1464.68     33.91 o 
  -5   2   6      141.36      134.57      6.98 o 
  -4   2   6      231.60      233.67      6.47 o 
  -3   2   6       32.88       46.37      2.03 o 
  -2   2   6       80.65       71.84      6.59 o 
  -1   2   6     1112.07     1046.59     19.29 o 
   0   2   6     1653.12     1700.93     31.22 o 
   1   2   6       66.29       68.29      4.41 o 
   2   2   6       75.98       75.42      3.87 o 
   3   2   6       14.72       40.24     18.06 o 
   4   2   6      289.71      219.09     17.15 o 
   5   2   6        1.24      150.60     19.24 o 
  -9   3   6      146.14      138.10      4.73 o 
  -8   3   6       10.27        7.49      1.97 o 
  -7   3   6       40.90       40.43      2.75 o 
  -6   3   6      177.69      170.65      6.52 o 
  -5   3   6     1230.00     1231.62     29.41 o 
  -4   3   6      737.13      716.89     12.76 o 
  -3   3   6       42.25       36.17      2.36 o 
  -2   3   6        0.31        0.63      0.60 o 
  -1   3   6     2372.08     2336.52     44.47 o 
   0   3   6       26.98       34.20      5.53 o 
   1   3   6      562.20      563.64     14.64 o 
   2   3   6      157.57      146.83      5.57 o 
   3   3   6      210.02      205.26     23.76 o 
   4   3   6       17.84       35.65     22.17 o 
   5   3   6      188.28      146.23     22.59 o 
  -9   4   6      109.89      110.77      5.94 o 
  -8   4   6        1.87        1.78      1.75 o 
  -7   4   6      533.67      550.18     10.20 o 
  -6   4   6     1304.00     1326.54     21.24 o 
  -5   4   6       67.59       70.37      6.21 o 
  -4   4   6      604.11      604.31     13.09 o 
  -3   4   6       84.38       88.52      4.60 o 
  -2   4   6      106.87      106.90      2.36 o 
  -1   4   6       87.87      109.73      3.80 o 
   0   4   6     1900.01     1965.45     38.37 o 
   1   4   6      187.12      181.15      5.65 o 
   2   4   6      209.00      217.15      6.01 o 
   3   4   6      357.91      319.44      8.30 o 
   4   4   6      272.46      267.67     17.32 o 
   5   4   6       24.90       18.12      6.34 o 
  -9   5   6      146.10      149.88      7.31 o 
  -8   5   6        4.21        2.24      1.79 o 
  -7   5   6      420.32      441.18     30.07 o 
  -6   5   6      151.41      158.74      3.68 o 
  -5   5   6     1046.76     1072.27     25.22 o 
  -4   5   6     1278.65     1283.03     24.71 o 
  -3   5   6      420.48      442.55     11.64 o 
  -2   5   6      591.48      588.87      9.92 o 
  -1   5   6        8.70        5.72      1.47 o 
   0   5   6      119.63      114.00      3.86 o 
   1   5   6      708.58      692.16     15.29 o 
   2   5   6       46.94       47.50      3.94 o 
   3   5   6       14.47       11.75      3.34 o 
   4   5   6       46.04      103.12     30.12 o 
   5   5   6       58.46       44.30     10.78 o 
  -9   6   6      247.62      234.97     11.50 o 
  -8   6   6      131.21      121.14      3.71 o 
  -7   6   6      252.99      274.79      5.32 o 
  -6   6   6      658.06      690.44     10.39 o 
  -5   6   6       42.19       47.26      5.94 o 
  -4   6   6      621.90      620.04     15.10 o 
  -3   6   6        9.68        8.91      2.12 o 
  -2   6   6      271.57      287.02      7.55 o 
  -1   6   6      420.23      363.80      6.52 o 
   0   6   6      699.32      723.73     13.10 o 
   1   6   6       72.97       82.54      9.32 o 
   2   6   6      263.24      245.57      6.55 o 
   3   6   6        3.37        1.99      2.15 o 
   4   6   6      312.57      332.78     21.65 o 
   5   6   6        9.15       11.58      6.44 o 
  -9   7   6       83.24       93.38      7.85 o 
  -8   7   6      111.15      108.27      5.32 o 
  -7   7   6      251.00      260.40      5.34 o 
  -6   7   6      563.19      572.48     10.45 o 
  -5   7   6      188.65      207.58      6.46 o 
  -4   7   6      145.50      141.88      5.48 o 
  -3   7   6      481.50      500.52     10.45 o 
  -2   7   6     1411.52     1313.78     59.82 o 
  -1   7   6      519.80      503.62      9.88 o 
   0   7   6      471.94      487.82     12.56 o 
   1   7   6      439.31      427.70      8.68 o 
   2   7   6        0.23        0.73      2.30 o 
   3   7   6      166.83      169.55      5.70 o 
   4   7   6      156.30      171.03     16.62 o 
   5   7   6      125.55      112.54     13.21 o 
  -8   8   6      529.41      511.92     19.25 o 
  -7   8   6       20.89       25.14      2.49 o 
  -6   8   6        1.81        0.89      1.72 o 
  -5   8   6       49.03       41.95      4.25 o 
  -4   8   6      734.31      670.55     14.87 o 
  -3   8   6      214.10      228.17      7.46 o 
  -2   8   6      601.77      570.97     10.62 o 
  -1   8   6       11.14       14.22      2.33 o 
   0   8   6      244.14      234.70      6.71 o 
   1   8   6       89.35       84.54      4.29 o 
   2   8   6      929.19      940.63     17.81 o 
   3   8   6       27.04       43.58     12.43 o 
   4   8   6       43.65       48.64      9.66 o 
  -8   9   6        1.57        1.88      3.74 o 
  -7   9   6      424.71      392.47     11.03 o 
  -6   9   6      172.07      170.64      6.10 o 
  -5   9   6       78.63       73.99      2.67 o 
  -4   9   6       76.69       71.68      6.27 o 
  -3   9   6     1156.79     1106.64     22.40 o 
  -2   9   6      218.78      210.95      5.54 o 
  -1   9   6      201.38      209.08      5.87 o 
   0   9   6       16.30       19.65      1.97 o 
   1   9   6       78.10       76.96      4.54 o 
   2   9   6       28.52       28.14      3.07 o 
   3   9   6      221.32      217.88      9.73 o 
   4   9   6      103.31      105.53      9.51 o 
  -8  10   6      683.39      709.15     30.25 o 
  -7  10   6      121.70      109.22      7.57 o 
  -6  10   6      132.39      127.51      4.44 o 
  -5  10   6       87.63       80.33      3.57 o 
  -4  10   6      382.41      351.47     32.48 o 
  -3  10   6        8.47       13.67      2.13 o 
  -2  10   6     1423.89     1400.41     26.69 o 
  -1  10   6       97.80      107.58      3.75 o 
   0  10   6       22.36       17.41      3.05 o 
   1  10   6      245.55      257.61      8.37 o 
   2  10   6      250.13      265.23     10.72 o 
   3  10   6       22.57       25.30      7.37 o 
   4  10   6       26.41       24.31      6.73 o 
  -8  11   6        0.00       -5.34      6.42 o 
  -7  11   6      600.03      632.66     24.19 o 
  -6  11   6       33.91       30.50      6.34 o 
  -5  11   6        2.87        3.39      1.29 o 
  -4  11   6       22.52       24.58      2.60 o 
  -3  11   6     1153.57     1093.52     19.76 o 
  -2  11   6        4.24        5.27      2.47 o 
  -1  11   6       54.52       60.48      3.76 o 
   0  11   6       92.83      104.94      4.27 o 
   1  11   6      486.36      513.27     14.63 o 
   2  11   6        5.10       10.12      3.48 o 
   3  11   6      486.38      509.64     18.04 o 
   4  11   6       21.18       15.41      5.09 o 
  -8  12   6      434.18      481.94     25.62 o 
  -7  12   6       10.07       15.23      7.76 o 
  -6  12   6       47.23       25.55      8.47 o 
  -5  12   6        3.81        2.94      1.54 o 
  -4  12   6      133.22      144.60      4.41 o 
  -3  12   6       67.63       62.34      4.22 o 
  -2  12   6      675.41      658.04     12.49 o 
  -1  12   6      145.59      152.05      6.19 o 
   0  12   6       33.33       44.03      4.47 o 
   1  12   6        2.93        3.40      2.46 o 
   2  12   6      130.47      143.19      8.73 o 
   3  12   6        2.84        2.03      4.18 o 
   4  12   6       73.37       78.23     14.64 o 
  -7  13   6      310.42      322.37     16.70 o 
  -6  13   6        2.42        3.70      3.36 o 
  -5  13   6        1.05        0.30      1.24 o 
  -4  13   6        9.12        5.74      2.33 o 
  -3  13   6     1303.73     1279.31     23.57 o 
  -2  13   6       73.35       78.06      5.42 o 
  -1  13   6        4.74        5.19      2.90 o 
   0  13   6       58.88       51.96      6.68 o 
   1  13   6      121.56      131.80      6.85 o 
   2  13   6        3.96        3.85      3.55 o 
   3  13   6      357.23      356.65     14.09 o 
  -7  14   6       35.60       21.83      7.31 o 
  -6  14   6      117.06      109.12      9.26 o 
  -5  14   6      205.51      193.44      6.13 o 
  -4  14   6      208.48      205.38      7.16 o 
  -3  14   6       79.13       78.61      4.02 o 
  -2  14   6      329.40      327.75     10.78 o 
  -1  14   6        3.12        3.34      2.80 o 
   0  14   6       54.80       59.39      5.15 o 
   1  14   6        3.52        1.10      2.23 o 
   2  14   6      362.70      384.18     14.15 o 
   3  14   6        4.52        8.59      5.72 o 
  -7  15   6      145.51      169.49     28.34 o 
  -6  15   6       97.35      100.05      9.83 o 
  -5  15   6       10.77        6.10      2.99 o 
  -4  15   6       18.50       19.24      3.07 o 
  -3  15   6      398.68      430.00     10.62 o 
  -2  15   6       22.80       22.91      3.30 o 
  -1  15   6      128.83      131.59      7.01 o 
   0  15   6       33.24       32.01      4.08 o 
   1  15   6      169.38      176.31      7.41 o 
   2  15   6        0.07        3.32      5.00 o 
  -6  16   6      111.61      106.18     12.26 o 
  -5  16   6      146.29      146.77      8.76 o 
  -4  16   6      112.16      102.82      4.57 o 
  -3  16   6       24.16       20.91      2.96 o 
  -2  16   6      297.09      295.20     12.39 o 
  -1  16   6       27.71       28.70      4.34 o 
   0  16   6       13.70       14.07      3.68 o 
   1  16   6       43.14       45.17      4.54 o 
   2  16   6      282.13      285.82     10.22 o 
  -6  17   6       33.84       34.17      7.98 o 
  -5  17   6        4.52        3.75      5.23 o 
  -4  17   6      142.97      135.78      5.69 o 
  -3  17   6      115.41      125.71      9.16 o 
  -2  17   6       88.25       82.97      5.55 o 
  -1  17   6      243.71      247.42      9.14 o 
   0  17   6       17.84       18.92      5.68 o 
   1  17   6       61.47       57.89     10.16 o 
  -5  18   6        0.31       -0.47      4.01 o 
  -4  18   6      238.70      239.84      9.66 o 
  -3  18   6        0.11       -0.26      2.41 o 
  -2  18   6      143.64      157.38      7.44 o 
  -1  18   6       41.91       52.07      7.22 o 
   0  18   6        6.09        9.64      4.47 o 
   1  18   6       21.74       25.08      6.33 o 
  -4  19   6      142.94      137.78      8.46 o 
  -3  19   6      141.31      127.45      7.96 o 
  -2  19   6        0.21       -1.70      4.44 o 
  -1  19   6      275.94      302.10     12.14 o 
   0  19   6        0.67        2.59      3.72 o 
  -3  20   6       25.95       22.79      4.14 o 
  -2  20   6      125.60      129.42      9.24 o 
  -9   0   7      612.37      574.37     27.40 o 
  -7   0   7       15.08       14.92      2.28 o 
  -5   0   7      502.64      510.58     24.26 o 
  -3   0   7      630.66      604.45     23.01 o 
  -1   0   7        5.57        0.23      1.45 o 
   1   0   7     1613.87     1691.90     40.18 o 
   3   0   7       31.70       24.94      3.43 o 
  -9   1   7        0.01        2.66      6.73 o 
  -8   1   7      143.83      125.66      9.04 o 
  -7   1   7      123.22      124.44      4.65 o 
  -6   1   7       34.99       30.60      2.40 o 
  -5   1   7       12.39        7.05      1.54 o 
  -4   1   7     1330.79     1262.11     37.35 o 
  -3   1   7      181.34      209.34      6.17 o 
  -2   1   7      282.99      279.06     22.15 o 
  -1   1   7        0.63        0.52      0.99 o 
   0   1   7       69.39       69.94      4.65 o 
   1   1   7        0.02        4.59      2.59 o 
   2   1   7      524.22      502.22     12.13 o 
   3   1   7       51.70       53.73      4.39 o 
   4   1   7       15.39       17.66      6.42 o 
  -9   2   7      280.38      284.40     14.35 o 
  -8   2   7        2.04       -0.06      2.32 o 
  -7   2   7      115.20      109.78      3.96 o 
  -6   2   7        0.76        1.57      1.76 o 
  -5   2   7      255.30      268.28     12.97 o 
  -4   2   7      127.25      122.76      7.82 o 
  -3   2   7     1082.03     1099.14     20.40 o 
  -2   2   7        3.94        3.66      1.64 o 
  -1   2   7      138.35      153.63      4.12 o 
   0   2   7      124.98      120.64      5.73 o 
   1   2   7      837.38      852.88     20.49 o 
   2   2   7        1.72        3.98      2.88 o 
   3   2   7       10.52       15.17      2.66 o 
   4   2   7        0.41        2.78      4.88 o 
  -9   3   7       17.68       12.33      3.62 o 
  -8   3   7       36.83       31.05      3.14 o 
  -7   3   7        0.10        0.32      0.99 o 
  -6   3   7      291.98      224.01     26.57 o 
  -5   3   7        1.76      146.21     20.29 o 
  -4   3   7     1142.48     1162.73     23.04 o 
  -3   3   7      353.71      340.84      7.97 o 
  -2   3   7       11.20       13.00      1.42 o 
  -1   3   7       22.01       34.64      6.62 o 
   0   3   7      377.81      388.10     11.92 o 
   1   3   7       42.35       41.15      4.92 o 
   2   3   7      480.53      481.43     11.22 o 
   3   3   7      284.32      263.23     13.50 o 
   4   3   7        7.33        6.53      3.83 o 
  -9   4   7      215.28      221.52     13.37 o 
  -8   4   7       28.41       27.84      7.24 o 
  -7   4   7       32.13       27.86      5.10 o 
  -6   4   7       90.80       93.46      6.50 o 
  -5   4   7      430.44      430.29     11.20 o 
  -4   4   7        0.32        2.04      1.77 o 
  -3   4   7      335.12      342.98      9.77 o 
  -2   4   7        2.80        7.24      1.11 o 
  -1   4   7       61.47       69.25      2.86 o 
   0   4   7      535.89      592.44     30.64 o 
   1   4   7      850.32      863.88     19.58 o 
   2   4   7       79.77       83.87      5.33 o 
   3   4   7      204.92      208.38     26.78 o 
   4   4   7        4.93        2.59      4.52 o 
  -9   5   7        3.92        2.23      2.98 o 
  -8   5   7      143.42      133.25     13.68 o 
  -7   5   7        0.15        1.45      1.88 o 
  -6   5   7      161.33      175.70      8.85 o 
  -5   5   7       45.41       43.29      3.93 o 
  -4   5   7      580.79      568.36     20.27 o 
  -3   5   7      165.73      173.15      5.75 o 
  -2   5   7      282.22      259.02      4.39 o 
  -1   5   7      111.45      114.21      4.54 o 
   0   5   7      931.91      937.87     17.37 o 
   1   5   7       65.74       79.58      7.24 o 
   2   5   7      345.22      335.87     12.89 o 
   3   5   7       85.70       78.08      5.79 o 
   4   5   7        6.15        9.67      5.83 o 
  -9   6   7       90.03       83.89      9.02 o 
  -8   6   7       61.39       49.35      4.56 o 
  -7   6   7      167.36      165.59      9.59 o 
  -6   6   7        4.48        0.32      2.65 o 
  -5   6   7     1139.94     1120.35     24.71 o 
  -4   6   7        0.09        0.45      4.18 o 
  -3   6   7       92.01       92.76      5.95 o 
  -2   6   7      135.46      116.93      6.61 o 
  -1   6   7       80.99       94.56      3.91 o 
   0   6   7      294.03      280.28      6.50 o 
   1   6   7      224.10      242.55      6.59 o 
   2   6   7       94.52      102.58      4.78 o 
   3   6   7      194.83      161.94     10.09 o 
   4   6   7       35.61       69.51     18.72 o 
  -8   7   7      264.38      258.25     16.24 o 
  -7   7   7        4.87        3.42      2.71 o 
  -6   7   7      410.86      398.03     13.44 o 
  -5   7   7      449.63      451.93     10.43 o 
  -4   7   7      173.47      189.56      7.55 o 
  -3   7   7       68.41       74.51      6.00 o 
  -2   7   7      213.47      209.31      7.56 o 
  -1   7   7       21.48       22.05      2.19 o 
   0   7   7      301.98      299.41      7.29 o 
   1   7   7       39.20       49.78      3.30 o 
   2   7   7       74.80       82.27      4.32 o 
   3   7   7        4.56       22.15     12.91 o 
   4   7   7      173.92      174.04      9.87 o 
  -8   8   7      132.86      130.99     11.72 o 
  -7   8   7      102.42      102.54      6.00 o 
  -6   8   7       83.81       89.97      6.80 o 
  -5   8   7      223.51      224.82      8.29 o 
  -4   8   7       20.81       13.27      3.03 o 
  -3   8   7      301.37      289.46      8.28 o 
  -2   8   7      159.00      159.25      4.28 o 
  -1   8   7      531.33      535.81     10.11 o 
   0   8   7      143.67      141.97      4.78 o 
   1   8   7       83.26       95.81      4.24 o 
   2   8   7      246.10      243.16     10.24 o 
   3   8   7       38.79       44.92      5.41 o 
  -8   9   7      160.27      185.22      9.65 o 
  -7   9   7       20.33       16.72      4.73 o 
  -6   9   7       35.72       37.96      3.82 o 
  -5   9   7      235.13      220.33      7.65 o 
  -4   9   7      211.49      221.55      7.84 o 
  -3   9   7        0.48        3.07      2.76 o 
  -2   9   7      479.53      459.10      9.74 o 
  -1   9   7       87.34       91.23      3.34 o 
   0   9   7      649.97      686.37     12.69 o 
   1   9   7        0.43        1.98      2.07 o 
   2   9   7       45.55       40.18      4.37 o 
   3   9   7        7.92       12.68      5.91 o 
  -8  10   7       24.78       31.85      9.01 o 
  -7  10   7      101.16      119.40      9.29 o 
  -6  10   7       32.82       38.42      4.13 o 
  -5  10   7      199.62      175.54      6.87 o 
  -4  10   7      227.89      201.67      7.06 o 
  -3  10   7      273.39      290.91     10.11 o 
  -2  10   7       98.47       92.80      6.15 o 
  -1  10   7      757.69      736.89     16.00 o 
   0  10   7       41.05       46.62      3.36 o 
   1  10   7       13.05       11.33      2.44 o 
   2  10   7        1.87        3.90      3.77 o 
   3  10   7      119.49      118.58      7.64 o 
  -8  11   7      212.35      205.15     15.24 o 
  -7  11   7        9.12        8.82      4.49 o 
  -6  11   7      258.94      260.92     14.15 o 
  -5  11   7        0.76        0.71      2.65 o 
  -4  11   7        1.26        0.98      2.52 o 
  -3  11   7       94.96       77.37      9.33 o 
  -2  11   7      405.19      357.61     24.28 o 
  -1  11   7      158.94      150.21      6.11 o 
   0  11   7      110.68      109.12      6.66 o 
   1  11   7        0.39        0.62      1.94 o 
   2  11   7        9.06        8.61      3.72 o 
   3  11   7       14.53       15.65      8.36 o 
  -7  12   7      411.55      450.67     22.57 o 
  -6  12   7       79.11       85.62      6.92 o 
  -5  12   7      102.76       99.66      6.79 o 
  -4  12   7        0.37        0.12      0.78 o 
  -3  12   7      186.32      196.53      6.03 o 
  -2  12   7        0.08        0.55      1.47 o 
  -1  12   7      763.15      742.20     15.47 o 
   0  12   7        1.08       -0.26      1.99 o 
   1  12   7       18.65       16.89      4.03 o 
   2  12   7       20.53       22.25      4.51 o 
  -7  13   7        5.82       -0.41      5.76 o 
  -6  13   7      404.80      407.41     20.52 o 
  -5  13   7        0.68       -2.85      4.53 o 
  -4  13   7       59.92       54.32      5.56 o 
  -3  13   7       56.49       52.39      3.91 o 
  -2  13   7      125.20      128.45      3.99 o 
  -1  13   7      210.22      197.05      5.76 o 
   0  13   7      137.18      133.42      6.51 o 
   1  13   7        8.23        9.59      3.38 o 
   2  13   7       52.01       59.93      6.29 o 
  -7  14   7      255.68      268.15     21.13 o 
  -6  14   7      107.01      109.27      9.29 o 
  -5  14   7        2.52        2.30      5.16 o 
  -4  14   7        1.10        1.16      3.28 o 
  -3  14   7      107.50      112.00      6.54 o 
  -2  14   7       72.92       61.95     10.99 o 
  -1  14   7      488.02      510.77     14.75 o 
   0  14   7        1.04        1.60      2.84 o 
   1  14   7       50.57       61.45      6.58 o 
   2  14   7        1.84        2.31      3.84 o 
  -6  15   7      166.46      168.06     13.93 o 
  -5  15   7       22.19       18.77      5.92 o 
  -4  15   7        9.73       11.13      4.57 o 
  -3  15   7        4.35        4.75      2.90 o 
  -2  15   7      384.37      384.10     11.51 o 
  -1  15   7       33.91       34.35      4.21 o 
   0  15   7       89.94       87.13      5.13 o 
   1  15   7       13.23       11.57      3.88 o 
  -6  16   7        0.74        1.38      8.63 o 
  -5  16   7      129.43      131.28     10.62 o 
  -4  16   7        0.10        0.64      3.92 o 
  -3  16   7       28.63       34.33      4.54 o 
  -2  16   7       31.46       27.90      4.84 o 
  -1  16   7      161.09      152.35     14.70 o 
   0  16   7       25.15       27.42      4.76 o 
   1  16   7       47.95       43.58      8.02 o 
  -5  17   7        1.06        6.93      6.46 o 
  -4  17   7       25.11       20.59      7.95 o 
  -3  17   7        0.29        1.69      3.94 o 
  -2  17   7      511.09      468.90     14.84 o 
  -1  17   7        0.00        2.01      3.70 o 
   0  17   7        0.90        0.46      2.49 o 
  -4  18   7       63.73       77.41     13.51 o 
  -3  18   7       48.87       37.92     10.42 o 
  -2  18   7       17.16       13.97      3.68 o 
  -1  18   7       39.44       36.51      5.84 o 
  -8   0   8     1236.44     1201.67     72.16 o 
  -6   0   8      210.14      203.94     15.48 o 
  -4   0   8     1489.40     1459.78     64.84 o 
  -2   0   8      558.80      560.94     19.39 o 
   0   0   8       73.78       74.36      5.35 o 
   2   0   8      221.13      209.33      9.44 o 
  -9   1   8      414.52      414.91     29.70 o 
  -8   1   8        0.15      317.85    194.53 o 
  -7   1   8       47.64       45.18      9.20 o 
  -5   1   8      164.15      202.68     15.69 o 
  -4   1   8       52.36       99.15     12.97 o 
  -3   1   8      704.22      713.15     17.42 o 
  -2   1   8        0.80        3.00      1.35 o 
  -1   1   8      170.03      157.41      4.36 o 
   0   1   8       43.06       51.49      3.23 o 
   1   1   8      381.81      394.15      9.29 o 
   2   1   8       33.84       50.86      6.37 o 
   3   1   8      128.03      119.75      9.21 o 
  -8   2   8      293.77      310.67     14.18 o 
  -7   2   8        3.42       -0.07      3.84 o 
  -6   2   8       69.21       42.97     24.89 o 
  -5   2   8      171.35      157.71      5.65 o 
  -4   2   8      973.07      814.77    101.45 o 
  -3   2   8        1.20        3.31      2.35 o 
  -2   2   8      627.96      638.12     20.02 o 
  -1   2   8       26.26       29.00      2.20 o 
   0   2   8      115.41      132.03      4.60 o 
   1   2   8        0.39        1.36      2.32 o 
   2   2   8      621.58      593.37     13.74 o 
   3   2   8       27.02       23.30      3.67 o 
  -8   3   8        0.03       -4.62      5.53 o 
  -7   3   8      144.77      132.82      7.93 o 
  -6   3   8       15.45        8.42      3.10 o 
  -5   3   8       28.94       36.91     17.99 o 
  -4   3   8       13.05       16.37      2.65 o 
  -3   3   8     1110.31     1129.06     22.52 o 
  -2   3   8      527.48      501.93      8.98 o 
  -1   3   8       37.17       23.92      4.17 o 
   0   3   8      234.43      231.57      6.47 o 
   1   3   8      545.79      571.20     15.13 o 
   2   3   8        3.20        3.61      2.94 o 
   3   3   8       55.78       39.55      6.61 o 
  -8   4   8      177.30      187.29     11.23 o 
  -7   4   8      369.78      382.42     47.64 o 
  -6   4   8      133.81      124.07      4.82 o 
  -5   4   8      326.01      295.64     10.83 o 
  -4   4   8      566.16      561.51     11.96 o 
  -3   4   8       35.67       38.63      5.19 o 
  -2   4   8        7.99       12.93      1.17 o 
  -1   4   8       89.53       86.69      3.46 o 
   0   4   8      170.45      164.68      5.47 o 
   1   4   8        0.17       -1.86      2.80 o 
   2   4   8      226.31      210.03     10.60 o 
   3   4   8       15.16       16.67      3.78 o 
  -8   5   8       28.11       27.40      9.83 o 
  -7   5   8      219.65      182.29     20.44 o 
  -6   5   8        1.75        0.13      2.78 o 
  -5   5   8      145.08      140.80      7.45 o 
  -4   5   8       27.51       40.24     10.87 o 
  -3   5   8      662.26      671.07     16.37 o 
  -2   5   8      332.87      320.14      5.98 o 
  -1   5   8       55.32       78.96      3.49 o 
   0   5   8      313.02      307.95      7.11 o 
   1   5   8      268.26      267.38      8.02 o 
   2   5   8        3.41        2.20      2.18 o 
   3   5   8      147.29      150.63     11.49 o 
  -8   6   8      199.87      192.39     11.04 o 
  -7   6   8      290.48      305.97     41.06 o 
  -6   6   8      226.32      203.53      8.09 o 
  -5   6   8      570.68      545.20     12.74 o 
  -4   6   8       77.77       82.35      7.06 o 
  -3   6   8        7.55       10.58      3.16 o 
  -2   6   8        4.13        7.50      1.21 o 
  -1   6   8      149.24      142.20      5.96 o 
   0   6   8      167.55      182.59      5.01 o 
   1   6   8      117.00      121.96      7.58 o 
   2   6   8      163.77      179.15      7.21 o 
   3   6   8      114.45      125.97      7.94 o 
  -8   7   8      105.99       91.65     21.34 o 
  -7   7   8      197.74      184.68     13.07 o 
  -6   7   8       14.59       12.29      3.57 o 
  -5   7   8      166.50      172.22     45.23 o 
  -4   7   8      195.51      198.72      7.89 o 
  -3   7   8      311.52      330.06     11.77 o 
  -2   7   8      161.48      155.23      5.60 o 
  -1   7   8      741.10      709.18     14.09 o 
   0   7   8      113.70      130.84      5.03 o 
   1   7   8      157.34      149.90      5.43 o 
   2   7   8       25.31       34.60      4.34 o 
  -8   8   8       31.78       30.57      6.96 o 
  -7   8   8      214.73      183.50      9.82 o 
  -6   8   8      409.46      398.36     12.50 o 
  -5   8   8      191.86      215.68      7.41 o 
  -4   8   8       75.15       75.24      6.75 o 
  -3   8   8       83.89       82.94      8.95 o 
  -2   8   8      297.23      271.47     11.03 o 
  -1   8   8       37.29       43.88      3.35 o 
   0   8   8        6.32        7.21      2.79 o 
   1   8   8      156.25      145.70      5.71 o 
   2   8   8      155.75      147.88      8.29 o 
  -8   9   8       40.90       35.30     15.29 o 
  -7   9   8       28.37       49.37     11.19 o 
  -6   9   8        1.75        1.58      2.60 o 
  -5   9   8      259.65      257.41     19.06 o 
  -4   9   8      299.61      262.30     13.75 o 
  -3   9   8       18.12       37.49      4.88 o 
  -2   9   8      181.99      155.73      8.44 o 
  -1   9   8      650.53      645.42     13.32 o 
   0   9   8       57.52       61.45      4.53 o 
   1   9   8       45.95       44.37      4.85 o 
   2   9   8        2.17        0.82      2.88 o 
  -7  10   8       37.76       61.14      7.15 o 
  -6  10   8      418.17      405.10     12.60 o 
  -5  10   8        6.16        6.50      4.04 o 
  -4  10   8       29.36       23.77      4.11 o 
  -3  10   8       56.32       62.51      5.65 o 
  -2  10   8      462.16      394.08     37.46 o 
  -1  10   8        1.01       -0.97      1.61 o 
   0  10   8      147.91      138.52      5.93 o 
   1  10   8       14.90       16.39      3.10 o 
   2  10   8        7.56        8.65      2.92 o 
  -7  11   8      131.67      131.51      8.91 o 
  -6  11   8       53.54       55.75      6.16 o 
  -5  11   8      208.31      213.37     10.44 o 
  -4  11   8      143.26      156.37      8.78 o 
  -3  11   8        3.48        2.68      3.52 o 
  -2  11   8        5.27        4.89      2.03 o 
  -1  11   8      365.06      343.09     20.61 o 
   0  11   8       18.05       15.71      2.70 o 
   1  11   8        1.14        2.95      2.47 o 
   2  11   8        2.93        9.63      6.98 o 
  -7  12   8       32.08       36.78      8.93 o 
  -6  12   8      445.30      422.10     17.15 o 
  -5  12   8        4.30        2.02      3.35 o 
  -4  12   8        9.37        9.45      4.48 o 
  -3  12   8       21.80       27.13      4.07 o 
  -2  12   8      272.96      255.21     13.64 o 
  -1  12   8       11.45       12.71      2.37 o 
   0  12   8      416.29      418.94     12.35 o 
   1  12   8       51.82       46.42      7.82 o 
  -6  13   8        0.85        3.55      4.13 o 
  -5  13   8      148.17      154.26      9.01 o 
  -4  13   8        4.46        0.76      3.25 o 
  -3  13   8       16.61       14.06      4.06 o 
  -2  13   8        0.08       -2.72      3.29 o 
  -1  13   8      293.88      301.54      9.27 o 
   0  13   8        0.05       -0.59      2.59 o 
   1  13   8       15.40       17.42      3.90 o 
  -6  14   8      551.49      598.28     36.27 o 
  -5  14   8        8.46        7.59      5.14 o 
  -4  14   8       36.29       39.52      5.67 o 
  -3  14   8       47.37       47.82      5.56 o 
  -2  14   8       75.43       84.47      7.03 o 
  -1  14   8        0.01       -1.18      3.35 o 
   0  14   8      291.30      285.30     16.55 o 
  -5  15   8      241.43      211.27     15.00 o 
  -4  15   8       25.89       16.73      5.52 o 
  -3  15   8        1.44        4.10      4.52 o 
  -2  15   8       37.83       32.39      7.91 o 
  -1  15   8      208.82      193.97     19.93 o 
   0  15   8        3.36        3.74      3.55 o 
  -4  16   8        1.08        1.78      3.94 o 
  -3  16   8       45.00       45.65      7.40 o 
  -2  16   8       79.34       81.62      8.96 o 
  -1  16   8        1.30        0.25      4.82 o 
  -7   0   9       60.98       66.93     11.71 o 
  -5   0   9       47.21       34.72      9.20 o 
  -3   0   9     1358.03     1340.37    111.38 o 
  -1   0   9      206.89      219.55      9.91 o 
   1   0   9       40.35       32.41      5.93 o 
  -8   1   9      434.27      464.49     25.62 o 
  -7   1   9        3.98       -8.37      8.37 o 
  -5   1   9        1.10       -1.67      5.86 o 
  -3   1   9       19.74       20.17     21.34 o 
  -2   1   9      308.10      302.57     15.58 o 
  -1   1   9        0.26        0.93      1.88 o 
   0   1   9        1.63        2.84      2.29 o 
   1   1   9       31.06       30.55      3.46 o 
   2   1   9      117.23      108.73      5.58 o 
  -8   2   9       27.60      163.37     99.77 o 
  -7   2   9      375.27      375.87     24.47 o 
  -4   2   9       22.54       16.95      7.00 o 
  -3   2   9      562.99      343.98    200.38 o 
  -2   2   9        7.31        7.61      1.62 o 
  -1   2   9      126.22      127.37      5.73 o 
   0   2   9       64.09       68.75      4.64 o 
   1   2   9        6.61        9.03      2.70 o 
   2   2   9       11.89       21.45      7.40 o 
  -8   3   9      254.40      291.07     19.03 o 
  -7   3   9        2.35      159.21     99.04 o 
  -6   3   9       26.27       26.16      6.50 o 
  -5   3   9       17.59       17.78      8.16 o 
  -4   3   9      209.29      206.81     25.01 o 
  -3   3   9       34.97       20.95     14.54 o 
  -2   3   9      296.77      318.47     17.16 o 
  -1   3   9       14.03        9.98      2.72 o 
   0   3   9       24.07       22.42      3.35 o 
   1   3   9       14.34        8.59      3.22 o 
   2   3   9      179.25      176.28      6.37 o 
  -8   4   9        1.52       -5.38      5.38 o 
  -7   4   9      215.40      299.87     58.57 o 
  -6   4   9        8.66      115.80     84.29 o 
  -5   4   9       22.12       19.67      5.03 o 
  -4   4   9       93.21      100.61     15.09 o 
  -3   4   9      173.46      192.97      7.48 o 
  -2   4   9       61.20       52.88      3.14 o 
  -1   4   9      205.65      225.37      9.30 o 
   0   4   9       35.49       35.68      5.87 o 
   1   4   9       55.12       58.43      3.89 o 
   2   4   9       27.32       30.45      5.77 o 
  -8   5   9      155.55      156.04     17.15 o 
  -7   5   9      119.93      235.94     21.54 o 
  -6   5   9      197.68      176.51     14.58 o 
  -5   5   9       32.78       22.03      2.03 o 
  -4   5   9      174.33      152.21      7.67 o 
  -3   5   9       60.78       63.81      5.75 o 
  -2   5   9      303.89      261.06      8.26 o 
  -1   5   9       22.25       25.42      2.17 o 
   0   5   9      195.68      204.28      7.10 o 
   1   5   9       57.45       59.16      4.37 o 
  -7   6   9      204.06      199.96     19.66 o 
  -6   6   9       53.40       85.23     23.01 o 
  -5   6   9       34.37       33.02     11.13 o 
  -4   6   9       95.83       95.96      7.38 o 
  -3   6   9       46.02       50.44      6.94 o 
  -2   6   9       58.52       61.55      2.54 o 
  -1   6   9        2.31        3.41      1.81 o 
   0   6   9        0.02       -1.02      2.01 o 
   1   6   9      110.31      111.69      6.21 o 
  -7   7   9       94.37       96.84     27.82 o 
  -6   7   9       94.15       87.57      6.97 o 
  -5   7   9      104.69       98.80      5.02 o 
  -4   7   9      236.32      247.27     16.92 o 
  -3   7   9       51.82       48.83      4.25 o 
  -2   7   9      251.14      273.13     11.87 o 
  -1   7   9      144.21      147.95      4.41 o 
   0   7   9       97.05       97.82      4.83 o 
   1   7   9       15.30       13.36      2.86 o 
  -7   8   9       68.07       65.89     14.43 o 
  -6   8   9        7.39       21.53     13.11 o 
  -5   8   9      143.77      153.37     11.94 o 
  -4   8   9       75.46       95.19     20.71 o 
  -3   8   9       28.98       29.32      4.94 o 
  -2   8   9       30.47       41.14      8.61 o 
  -1   8   9       55.19       59.74      3.42 o 
   0   8   9        1.06        2.93      2.16 o 
   1   8   9      212.09      225.76      7.69 o 
  -7   9   9       47.76       63.80     13.81 o 
  -6   9   9       85.86       85.51      6.85 o 
  -5   9   9       24.95       24.84      5.64 o 
  -4   9   9      316.29      272.89      9.63 o 
  -3   9   9       30.29       29.54      6.27 o 
  -2   9   9      112.35      112.84      7.79 o 
  -1   9   9       48.03       44.23      4.66 o 
   0   9   9       97.13       93.87      4.65 o 
   1   9   9        7.18        7.71      2.87 o 
  -6  10   9       93.72       80.15      6.82 o 
  -5  10   9      231.77      213.97     16.42 o 
  -4  10   9       63.71       79.57      6.80 o 
  -3  10   9      158.48      160.98      8.47 o 
  -2  10   9       14.76       19.54      4.18 o 
  -1  10   9      145.37      161.09     13.54 o 
   0  10   9       14.42       10.35      2.81 o 
  -6  11   9      154.12      147.03     17.46 o 
  -5  11   9        2.51        2.17      2.93 o 
  -4  11   9       60.77       77.62      9.67 o 
  -3  11   9        4.66        3.20      3.69 o 
  -2  11   9        2.55        3.44      3.92 o 
  -1  11   9       11.33       15.96      4.46 o 
   0  11   9       85.97       99.11      6.12 o 
  -6  12   9       34.53       26.69      6.14 o 
  -5  12   9      195.04      183.51      9.25 o 
  -4  12   9        0.56        1.41      3.99 o 
  -3  12   9       49.10       45.63      7.28 o 
  -2  12   9       24.02       19.47      5.96 o 
  -1  12   9      136.83      143.46      9.44 o 
  -5  13   9        9.11       11.51      4.35 o 
  -4  13   9       77.06       68.47      7.58 o 
  -3  13   9        0.36        2.13      3.49 o 
  -2  13   9        5.42        5.30      4.42 o 
  -1  13   9        0.66        0.36      3.74 o 
  -4  14   9        6.27        1.95      3.63 o 
  -3  14   9        1.70        1.86      3.67 o 
  -2  14   9        0.32        1.36      4.21 o 
  -4   0  10        4.92        6.28      7.53 o 
  -2   0  10      353.57      397.21     25.52 o 
   0   0  10        9.66       10.13      4.76 o 
  -3   1  10       53.89       74.88     12.13 o 
  -2   1  10        5.32        5.72      5.54 o 
  -1   1  10      192.59      204.76      8.10 o 
   0   1  10        1.78        5.49      3.80 o 
  -6   2  10      167.14      173.61     19.24 o 
  -3   2  10        0.07        1.38      4.58 o 
  -2   2  10      468.89      487.62     16.87 o 
  -1   2  10        4.13        2.47      2.09 o 
   0   2  10       47.51       53.81      3.84 o 
  -7   3  10      348.36      354.96     27.19 o 
  -6   3  10       75.98       96.22     15.06 o 
  -4   3  10        2.90        7.26      5.47 o 
  -3   3  10       98.09       81.89     13.70 o 
  -2   3  10       86.53       69.05     10.26 o 
  -1   3  10      255.13      268.45      9.41 o 
   0   3  10       10.14        9.24      2.99 o 
  -7   4  10        0.00      213.77     37.02 o 
  -6   4  10      210.20      234.69     21.75 o 
  -5   4  10      130.95      127.82     11.76 o 
  -4   4  10        6.19        5.90      9.53 o 
  -3   4  10       20.02       19.99      3.86 o 
  -2   4  10       44.47       61.55     11.82 o 
  -1   4  10        1.95        2.88      4.05 o 
   0   4  10       70.40       66.47      4.76 o 
  -7   5  10      189.06      209.59     22.17 o 
  -6   5  10        5.46      121.59     14.88 o 
  -5   5  10       50.07       49.66     10.97 o 
  -4   5  10       16.23       16.44      8.10 o 
  -3   5  10       69.85       83.52      8.37 o 
  -2   5  10       34.22       28.34      4.20 o 
  -1   5  10      306.81      308.41     21.35 o 
   0   5  10       47.59       55.75      3.47 o 
  -6   6  10      117.75      139.86     12.56 o 
  -5   6  10       39.96       27.38      9.82 o 
  -4   6  10       17.70       12.79      3.22 o 
  -3   6  10      105.52       94.94      7.79 o 
  -2   6  10       29.96       36.52      5.07 o 
  -1   6  10       56.21       41.17      5.71 o 
   0   6  10       78.53       72.68      8.12 o 
  -6   7  10        5.71        2.72      7.95 o 
  -5   7  10      133.58      139.28     15.20 o 
  -4   7  10        2.78       -0.02      3.08 o 
  -3   7  10       96.07       84.04      6.77 o 
  -2   7  10        4.06        2.75      2.92 o 
  -1   7  10       74.73       95.32      6.49 o 
  -6   8  10       29.41       27.19     11.50 o 
  -5   8  10       41.10       55.19     10.26 o 
  -4   8  10      103.24       93.35      8.00 o 
  -3   8  10       67.72       58.84      5.80 o 
  -2   8  10      133.49      123.19      8.70 o 
  -1   8  10       12.41       30.23      5.43 o 
  -5   9  10      199.99      177.74     26.88 o 
  -4   9  10        2.19       -0.73      2.72 o 
  -3   9  10       68.24       66.52      5.52 o 
  -2   9  10        6.78       -0.17      3.80 o 
  -1   9  10        1.05        5.65      5.86 o 
  -5  10  10       13.02        7.25      4.64 o 
  -4  10  10      206.36      179.89     12.82 o 
  -3  10  10       36.04       48.48      7.59 o 
  -2  10  10       68.45       73.71      6.49 o 
  -4  11  10        0.11        3.11      4.64 o 
  -3  11  10       70.43       67.97      7.72 o 
  -3   0  11       19.74       17.99      9.62 o 
  -4   1  11        9.46        9.20      8.99 o 
  -3   1  11        4.52        5.86     14.01 o 
  -2   1  11       36.78       32.34     13.24 o 
  -4   2  11       41.22       56.27     13.18 o 
  -3   2  11        2.80        5.23      7.95 o 
  -2   2  11       45.85       33.51      9.79 o 
  -4   3  11       12.57        0.84     12.34 o 
  -3   3  11        2.33        0.22      4.56 o 
  -4   4  11       14.46       25.45      7.90 o 
  -3   4  11        0.49        4.01      5.47 o 
  -4   5  11       24.02       18.92     13.23 o 
  -3   5  11        5.21        4.85      7.25 o 
                                                 
